# Supplementary material for: Congruence as a measurement of extended haplotype structure across the genome
Source: J Transl Med. 2012 Feb 27;10:32. doi: 10.1186/1479-5876-10-32 (PMC3310717; doi:10.1186/1479-5876-10-32)
Supplement: Additional file 2 — ExHap Software Distribution. [file 1479-5876-10-32-S2.ZIP]

Archive with 29 entries (16 files):
- 1605011401579694_Additional_2_ExHap_Software/ExHap/
- 1605011401579694_Additional_2_ExHap_Software/ExHap/bin/
- 1605011401579694_Additional_2_ExHap_Software/ExHap/bin/ExHap.jar
- 1605011401579694_Additional_2_ExHap_Software/ExHap/ExHapUsersGuideV1_0.pdf
- 1605011401579694_Additional_2_ExHap_Software/ExHap/input/
- 1605011401579694_Additional_2_ExHap_Software/ExHap/input/ceu.filter
- 1605011401579694_Additional_2_ExHap_Software/ExHap/input/chr8_ceu_subset.csv
- 1605011401579694_Additional_2_ExHap_Software/ExHap/input/consensus.properties
- 1605011401579694_Additional_2_ExHap_Software/ExHap/output/
- 1605011401579694_Additional_2_ExHap_Software/ExHap/output/haplo_allele/
- 1605011401579694_Additional_2_ExHap_Software/ExHap/output/haplo_heatmaps/
- 1605011401579694_Additional_2_ExHap_Software/ExHap/output/haplo_stats/
- 1605011401579694_Additional_2_ExHap_Software/ExHap/README
- 1605011401579694_Additional_2_ExHap_Software/ExHap/scripts/
- 1605011401579694_Additional_2_ExHap_Software/ExHap/scripts/runExHap.sh
- 1605011401579694_Additional_2_ExHap_Software/ExHap/scripts/runExHapRolling.sh
- 1605011401579694_Additional_2_ExHap_Software/ExHap/scripts/wrapExHap.sh
- 1605011401579694_Additional_2_ExHap_Software/ExHap/src/
- 1605011401579694_Additional_2_ExHap_Software/ExHap/src/com/
- 1605011401579694_Additional_2_ExHap_Software/ExHap/src/com/cytoanalytics/
- 1605011401579694_Additional_2_ExHap_Software/ExHap/src/com/cytoanalytics/filetools/
- 1605011401579694_Additional_2_ExHap_Software/ExHap/src/com/cytoanalytics/filetools/AlleleInfo.java
- 1605011401579694_Additional_2_ExHap_Software/ExHap/src/com/cytoanalytics/filetools/Chromosome.java
- 1605011401579694_Additional_2_ExHap_Software/ExHap/src/com/cytoanalytics/filetools/Consensus.java
- 1605011401579694_Additional_2_ExHap_Software/ExHap/src/com/cytoanalytics/filetools/StringCount.java
- 1605011401579694_Additional_2_ExHap_Software/ExHap/src/com/cytoanalytics/utils/
- 1605011401579694_Additional_2_ExHap_Software/ExHap/src/com/cytoanalytics/utils/Config.java
- 1605011401579694_Additional_2_ExHap_Software/ExHap/src/com/cytoanalytics/utils/StringUtils.java
- 1605011401579694_Additional_2_ExHap_Software/ExHap/src/com/cytoanalytics/utils/Support.java
