# Supplementary material for: Congruence as a measurement of extended haplotype structure across the genome
Source: J Transl Med. 2012 Feb 27;10:32. doi: 10.1186/1479-5876-10-32 (PMC3310717; doi:10.1186/1479-5876-10-32)
Supplement: Additional file 2 — ExHap Software Distribution. [file 1479-5876-10-32-S2.ZIP › 1605011401579694_Additional_2_ExHap_Software/ExHap/input/ceu.filter]

analid	0		FlowCh6
NA12749	0		A
NA12749	0		B
NA12748	0		A
NA12748	0		B
NA12890	0		A
NA12890	0		B
NA12889	0		A
NA12889	0		B
NA11931	0		A
NA11931	0		B
NA11930	0		A
NA11930	0		B
NA12348	0		A
NA12348	0		B
NA12347	0		A
NA12347	0		B
NA12273	0		A
NA12273	0		B
NA12272	0		A
NA12272	0		B
NA12776	0		A
NA12776	0		B
NA12775	0		A
NA12775	0		B
NA12828	0		A
NA12828	0		B
NA12827	0		A
NA12827	0		B
NA12287	0		A
NA12287	0		B
NA12286	0		A
NA12286	0		B
NA07045	0		A
NA07045	0		B
NA06986	0		A
NA06986	0		B
NA12343	0		A
NA12343	0		B
NA12342	0		A
NA12342	0		B
NA07346	0		A
NA07346	0		B
NA07347	0		A
NA07347	0		B
NA12341	0		A
NA12341	0		B
NA12340	0		A
NA12340	0		B
NA12843	0		A
NA12843	0		B
NA12842	0		A
NA12842	0		B
NA11892	0		A
NA11892	0		B
NA11891	0		A
NA11891	0		B
NA11894	0		A
NA11894	0		B
NA11893	0		A
NA11893	0		B
NA12830	0		A
NA12830	0		B
NA12829	0		A
NA12829	0		B
NA11920	0		A
NA11920	0		B
NA11919	0		A
NA11919	0		B
NA07031	0		A
NA07031	0		B
NA07051	0		A
NA07051	0		B
NA12778	0		A
NA12778	0		B
NA12777	0		A
NA12777	0		B
NA12400	0		A
NA12400	0		B
NA12399	0		A
NA12399	0		B
NA07037	0		A
NA07037	0		B
NA07435	0		A
NA07435	0		B
NA12489	0		A
NA12489	0		B
NA12546	0		A
NA12546	0		B
NA12763	0		A
NA12763	0		B
NA12762	0		A
NA12762	0		B
NA11882	0		A
NA11882	0		B
NA11881	0		A
NA11881	0		B
NA07345	0		A
NA07345	0		B
NA07357	0		A
NA07357	0		B
NA12892	0		A
NA12892	0		B
NA12891	0		A
NA12891	0		B
NA11830	0		A
NA11830	0		B
NA11829	0		A
NA11829	0		B
NA12249	0		A
NA12249	0		B
NA12248	0		A
NA12248	0		B
NA12006	0		A
NA12006	0		B
NA12005	0		A
NA12005	0		B
NA12234	0		A
NA12234	0		B
NA12264	0		A
NA12264	0		B
NA12239	0		A
NA12239	0		B
NA12146	0		A
NA12146	0		B
NA12156	0		A
NA12156	0		B
NA12155	0		A
NA12155	0		B
NA06985	0		A
NA06985	0		B
NA06993	0		A
NA06993	0		B
NA12815	0		A
NA12815	0		B
NA12814	0		A
NA12814	0		B
NA11832	0		A
NA11832	0		B
NA11831	0		A
NA11831	0		B
NA12873	0		A
NA12873	0		B
NA12872	0		A
NA12872	0		B
NA11995	0		A
NA11995	0		B
NA11994	0		A
NA11994	0		B
NA07000	0		A
NA07000	0		B
NA06994	0		A
NA06994	0		B
NA12145	0		A
NA12145	0		B
NA12144	0		A
NA12144	0		B
NA12813	0		A
NA12813	0		B
NA12812	0		A
NA12812	0		B
NA12751	0		A
NA12751	0		B
NA12750	0		A
NA12750	0		B
NA12761	0		A
NA12761	0		B
NA12760	0		A
NA12760	0		B
NA11840	0		A
NA11840	0		B
NA11839	0		A
NA11839	0		B
NA12875	0		A
NA12875	0		B
NA12874	0		A
NA12874	0		B
