# Supplementary material for: Congruence as a measurement of extended haplotype structure across the genome
Source: J Transl Med. 2012 Feb 27;10:32. doi: 10.1186/1479-5876-10-32 (PMC3310717; doi:10.1186/1479-5876-10-32)
Supplement: Additional file 2 — ExHap Software Distribution. [file 1479-5876-10-32-S2.ZIP › 1605011401579694_Additional_2_ExHap_Software/ExHap/input/chr8_ceu_subset.csv]

phys_position		94815225	94818741	94818818	94821930	94824402	94830116	94830662	94841553	94841844	94849126	94851907	94858857	94862063	94862830	94868601	94870388	94871488	94876033	94876132	94877341	94879112	94882620	94889022	94891047	94894002	94895842	94896836	94900522	94903362	94903923	94906986	94907489	94909310	94917388	94917897	94926966	94932960	94936114	94937455	94937631	94937766	94937816	94939490	94941323	94941649	94942051	94943011	94951489
analid	FlowCh6	rs16916188	rs16916191	rs17783962	rs3813853	rs3134012	rs3097422	rs3097423	rs11994625	rs3134021	rs3134024	rs3097418	rs4735238	rs35793208	rs7817901	rs7827995	rs13278634	rs3134028	rs3134030	rs4345532	rs3134031	rs13272163	rs6471399	rs6997460	rs4735239	rs28608498	rs7002647	rs16916221	rs3133973	rs3097425	rs16916222	rs12674712	rs12675188	rs7839522	rs6987066	rs11779792	rs4548153	rs7015853	rs4607574	rs10100603	rs4521731	rs4531022	rs4642616	rs6471402	rs4541875	rs4734254	rs7831565	rs4418314	rs7826194
NA12749	A	4	2	2	3	2	4	3	3	2	3	3	3	3	1	3	2	2	3	4	1	1	3	1	3	3	1	1	3	1	1	4	4	1	1	4	3	4	3	1	2	4	3	2	4	4	4	1	2
NA12749	B	4	4	2	1	2	3	1	1	2	3	3	1	3	1	3	4	4	1	4	3	1	3	1	3	3	1	1	1	1	1	3	2	3	3	3	3	4	3	3	2	4	3	2	4	4	4	1	4
NA12748	A	4	4	2	1	2	3	1	1	2	3	3	1	3	1	3	4	4	1	4	3	1	3	1	3	3	1	1	1	1	1	3	2	3	3	3	3	4	3	3	2	4	3	2	4	4	4	1	4
NA12748	B	4	4	2	1	2	3	1	1	2	3	3	1	3	1	3	4	4	1	4	3	1	3	1	3	3	1	1	1	1	1	3	2	3	3	3	1	2	3	3	4	2	2	4	1	2	4	3	2
NA12890	A	4	2	2	3	2	3	1	3	2	1	1	1	3	1	3	4	4	1	4	3	1	3	1	3	3	1	1	1	1	1	3	2	1	3	3	3	4	3	1	2	4	3	2	4	4	4	1	4
NA12890	B	4	2	2	3	4	4	3	3	2	3	3	3	3	1	3	4	2	3	4	1	1	3	1	3	3	1	1	3	1	1	4	4	1	1	4	3	4	3	3	2	4	3	2	4	4	4	1	4
NA12889	A	4	2	2	3	2	3	1	3	2	1	1	1	3	1	3	4	4	1	4	3	1	3	1	3	3	1	1	1	1	1	3	2	1	3	3	1	2	3	3	4	2	2	4	1	2	4	3	2
NA12889	B	4	2	2	3	4	4	3	3	2	3	3	3	3	1	3	4	2	3	4	1	1	3	1	3	3	1	1	3	1	1	4	4	1	1	4	3	4	3	3	2	4	3	2	4	4	4	1	4
NA11931	A	4	2	2	3	4	4	3	3	2	3	3	3	3	1	3	4	2	3	4	1	1	3	1	3	3	1	1	3	1	1	4	4	1	1	4	3	4	3	3	2	4	3	2	4	4	4	1	4
NA11931	B	4	4	2	1	2	3	1	1	2	3	3	1	3	1	3	4	4	1	4	3	1	3	1	3	3	1	1	1	1	1	3	2	3	3	3	1	2	3	3	4	2	2	4	1	2	4	3	2
NA11930	A	4	2	2	3	2	4	3	3	2	3	3	3	3	1	3	2	2	3	4	1	1	3	1	3	3	1	1	3	1	1	4	4	1	1	4	3	4	3	1	2	4	3	2	4	4	4	1	4
NA11930	B	4	2	2	3	4	4	3	3	2	3	3	3	3	1	3	4	2	3	4	1	1	3	1	3	3	1	1	3	1	1	4	4	1	1	4	3	4	3	3	2	4	3	2	4	4	4	1	4
NA12348	A	4	4	2	1	2	3	1	1	2	3	3	1	3	1	3	4	4	1	4	3	1	3	1	3	3	1	1	1	1	1	3	2	3	3	3	1	2	3	3	4	2	2	4	1	2	4	3	2
NA12348	B	3	2	2	3	4	4	3	3	2	3	3	3	3	1	3	4	2	3	4	1	1	3	1	3	3	1	1	3	1	1	4	4	1	1	4	3	4	3	3	2	4	3	2	4	4	4	1	4
NA12347	A	4	2	2	3	2	3	1	3	2	1	1	1	3	1	3	4	4	1	4	3	1	3	1	3	3	1	1	1	1	1	3	2	1	3	3	1	2	3	3	4	2	2	4	1	2	4	3	2
NA12347	B	4	4	2	1	2	4	3	3	2	3	3	3	3	1	3	4	2	3	4	1	1	3	1	3	3	1	1	3	1	1	4	4	1	1	4	3	4	3	3	2	4	3	2	4	4	4	1	4
NA12273	A	4	2	2	3	2	4	3	3	2	3	3	3	3	1	3	2	2	3	4	1	1	3	1	3	3	1	1	3	1	1	4	4	1	1	4	3	4	3	1	2	4	3	2	4	4	4	1	4
NA12273	B	4	2	2	3	2	4	3	3	2	3	3	3	3	1	3	2	2	3	4	3	1	3	1	3	3	1	1	3	1	1	4	4	1	1	4	3	4	3	1	2	4	3	2	1	2	4	3	2
NA12272	A	4	2	2	3	4	4	3	3	2	3	3	3	3	1	3	4	2	3	4	1	1	3	1	3	3	1	1	3	1	1	4	4	1	1	4	3	4	3	3	2	4	3	2	4	4	4	1	4
NA12272	B	4	2	2	3	4	4	3	3	2	3	3	3	3	1	3	4	2	3	4	1	1	3	1	3	3	1	1	3	1	1	4	4	1	1	4	3	4	3	3	2	4	3	2	4	4	4	1	4
NA12776	A	4	2	2	3	4	4	3	3	2	3	3	3	3	1	3	4	2	3	4	1	1	3	1	3	3	1	1	3	1	1	4	4	1	1	4	3	4	3	3	2	4	3	2	4	4	4	1	4
NA12776	B	4	4	2	1	2	3	1	1	2	3	3	1	3	1	3	4	4	1	4	3	1	3	1	3	3	1	1	1	1	1	3	2	3	3	3	1	2	3	3	4	2	2	4	1	2	4	3	2
NA12775	A	4	4	2	1	2	3	1	1	2	3	3	1	3	1	3	4	4	1	4	3	1	3	1	3	3	1	1	1	1	1	3	2	1	3	3	1	2	3	3	4	2	2	4	1	2	4	3	2
NA12775	B	4	2	2	3	2	3	1	3	2	3	3	3	3	1	3	4	2	3	4	1	1	3	1	3	3	1	1	3	1	1	4	4	1	1	4	3	4	3	3	2	4	3	2	4	4	4	1	4
NA12828	A	4	2	2	3	4	4	3	3	2	3	3	3	3	1	3	4	2	3	4	1	3	3	1	3	3	1	1	3	1	1	4	4	1	1	4	3	4	3	3	2	4	3	2	4	4	4	1	4
NA12828	B	4	2	2	3	2	3	1	3	2	1	1	1	3	1	3	4	4	1	4	3	1	3	1	3	3	1	1	1	1	1	3	2	1	3	3	1	2	3	3	4	2	2	4	1	2	4	3	2
NA12827	A	4	2	2	3	2	3	1	3	2	1	1	1	3	1	3	4	4	1	4	3	1	3	1	3	3	1	1	1	1	1	3	2	1	3	3	1	2	3	3	4	2	2	4	1	2	4	3	2
NA12827	B	4	2	2	3	2	4	3	3	2	3	3	3	3	1	3	2	2	3	4	1	1	3	1	3	3	1	1	3	1	1	4	2	1	1	4	3	4	3	1	2	4	3	2	4	4	4	1	4
NA12287	A	4	4	2	1	2	3	1	1	2	3	3	1	3	1	3	4	4	1	4	3	1	3	1	3	3	1	1	1	1	1	3	2	3	3	3	1	2	3	3	4	2	2	4	1	2	4	3	2
NA12287	B	4	4	2	1	2	3	1	1	2	3	3	1	3	1	3	4	4	1	4	3	1	3	1	3	3	1	1	1	1	1	3	2	3	3	3	1	2	3	3	4	2	2	4	1	2	4	3	2
NA12286	A	4	4	2	1	2	3	1	1	2	3	3	1	3	1	3	4	4	1	4	3	1	3	1	3	3	1	1	1	1	1	3	2	3	3	3	1	2	3	3	4	2	2	4	1	2	4	3	4
NA12286	B	4	2	2	3	4	4	3	3	2	3	3	3	3	1	3	4	2	3	4	3	3	3	1	3	3	1	1	3	1	1	4	4	1	1	4	3	4	3	3	2	4	3	2	4	4	4	1	4
NA07045	A	4	2	2	3	2	3	1	3	2	1	1	1	3	1	3	4	4	1	4	3	1	3	1	3	3	1	1	1	1	1	3	2	1	3	3	1	2	3	3	4	2	2	4	1	2	4	3	2
NA07045	B	4	2	2	3	2	3	1	3	2	1	1	1	3	1	3	4	4	1	4	3	1	3	1	3	3	1	1	1	1	1	3	2	1	3	3	1	2	3	3	4	2	2	4	1	2	4	3	2
NA06986	A	3	2	2	3	4	4	3	3	2	3	3	3	3	1	3	4	2	3	4	1	1	3	1	3	3	1	1	3	1	1	4	4	1	1	4	3	4	3	3	2	4	3	2	4	4	4	1	4
NA06986	B	4	2	2	3	4	4	3	3	2	3	3	3	3	1	3	4	2	3	4	1	3	3	1	3	3	1	1	3	1	1	4	4	1	1	4	3	4	3	3	2	4	3	2	4	4	4	1	4
NA12343	A	4	2	2	3	4	4	3	3	2	3	3	3	3	1	3	4	2	3	4	1	3	3	1	3	3	1	1	3	1	1	4	4	1	1	4	3	4	3	3	2	4	3	2	4	4	4	1	4
NA12343	B	4	2	2	3	2	3	1	3	2	1	1	1	3	1	3	4	4	1	4	3	1	3	1	3	3	1	1	1	1	1	3	2	1	3	3	1	2	3	3	4	2	2	4	1	2	4	3	2
NA12342	A	4	4	2	1	2	3	1	1	2	3	3	1	3	1	3	4	4	1	4	3	1	3	1	3	3	1	1	1	1	1	3	2	3	3	3	1	2	3	3	4	2	2	4	1	2	4	3	4
NA12342	B	4	2	2	3	4	4	3	3	2	3	3	3	3	1	3	4	2	3	4	1	1	3	1	3	3	1	1	3	1	1	4	4	1	1	4	3	4	3	3	2	4	3	2	4	4	4	1	4
NA07346	A	4	2	2	3	2	3	1	3	2	1	1	1	3	1	3	4	4	1	4	3	1	3	1	3	3	1	1	1	1	1	3	2	1	3	3	1	2	3	3	4	2	2	4	1	2	4	3	2
NA07346	B	4	2	2	3	2	4	3	3	2	3	3	3	3	1	3	2	2	3	4	1	1	3	1	3	3	1	1	3	1	1	4	4	1	1	4	3	4	3	1	2	4	3	2	4	4	4	1	4
NA07347	A	4	4	2	1	2	3	1	1	2	3	3	1	3	1	3	4	4	1	4	3	1	3	1	3	3	1	1	1	1	1	3	2	3	3	3	1	2	3	3	4	2	2	4	1	2	4	3	2
NA07347	B	4	2	2	3	2	4	3	3	2	3	3	3	3	1	3	2	2	3	4	1	1	3	1	3	3	1	1	3	1	1	4	4	1	1	4	3	4	3	1	2	4	3	2	4	4	4	1	2
NA12341	A	4	4	2	1	2	3	1	1	2	3	3	1	3	1	3	4	4	1	4	3	1	3	1	3	3	1	1	1	1	1	3	2	3	3	3	3	4	3	3	2	4	3	2	4	4	4	1	4
NA12341	B	4	4	2	1	2	3	1	1	2	3	3	1	3	1	3	4	4	1	4	3	1	3	1	3	3	1	1	1	1	1	3	2	3	3	3	3	4	3	3	2	4	3	2	4	4	4	1	4
NA12340	A	3	2	2	3	4	4	3	3	2	3	3	3	3	1	3	4	2	3	4	1	1	3	1	3	3	1	1	3	1	1	4	4	1	1	4	3	4	3	3	2	4	3	2	4	4	4	1	4
NA12340	B	4	2	2	3	2	3	1	3	2	1	1	1	3	1	3	4	4	1	4	3	1	3	1	3	3	1	1	1	1	1	3	2	1	3	3	1	2	3	3	4	2	2	4	1	2	4	3	2
NA12843	A	4	2	2	3	4	4	3	3	2	3	3	3	3	1	3	4	2	3	4	1	1	3	1	3	3	1	1	3	1	1	4	4	1	1	4	3	4	3	3	2	4	3	2	4	4	4	1	4
NA12843	B	4	4	2	1	2	3	1	1	2	3	3	1	3	1	3	4	4	1	4	3	1	3	1	3	3	1	1	1	1	1	3	2	3	3	3	3	4	3	3	2	4	3	2	4	4	4	1	4
NA12842	A	3	2	2	3	4	4	3	3	2	3	3	3	3	1	3	4	2	3	4	1	1	3	1	3	3	1	1	3	1	1	4	4	1	1	4	3	4	3	3	2	4	3	2	4	4	4	1	4
NA12842	B	4	2	2	3	4	4	3	3	2	3	3	3	3	1	3	4	2	3	4	1	1	3	1	3	3	1	1	3	1	1	4	4	1	1	4	3	4	3	3	2	4	3	2	4	4	4	1	4
NA11892	A	4	4	2	1	2	3	1	1	2	3	3	1	3	1	3	4	4	1	4	3	1	3	1	3	3	1	1	1	1	1	3	2	3	3	3	1	2	3	3	4	2	2	4	4	2	4	3	2
NA11892	B	3	2	2	3	4	4	3	3	2	3	3	3	3	1	3	4	2	3	4	1	1	3	1	3	3	1	1	3	1	1	4	4	1	1	4	3	4	3	3	2	4	3	2	4	4	4	1	4
NA11891	A	4	4	2	1	2	3	1	1	2	3	3	1	3	1	3	4	4	1	4	3	1	3	1	3	3	1	1	1	1	1	3	2	3	3	3	3	4	3	3	2	4	3	2	4	4	4	1	4
NA11891	B	4	2	2	3	2	4	3	3	2	3	3	3	3	1	3	2	2	3	4	1	1	3	1	3	3	1	1	3	1	1	4	4	1	1	4	3	4	3	1	2	4	3	2	4	4	4	1	4
NA11894	A	4	4	2	1	2	3	1	1	2	3	3	1	3	1	3	4	4	1	4	3	1	3	1	3	3	1	1	1	1	1	3	2	3	3	3	1	2	3	3	4	2	2	4	1	2	4	3	2
NA11894	B	4	2	2	3	2	3	1	3	2	1	1	1	3	1	3	4	4	1	4	3	1	3	1	3	3	1	1	1	1	1	3	2	1	3	3	1	2	3	3	4	2	2	4	4	2	4	3	2
NA11893	A	4	2	2	3	2	4	3	3	2	3	3	3	3	1	3	2	2	3	4	1	1	3	1	3	3	1	1	3	1	1	4	4	1	1	4	3	4	3	1	2	4	3	2	4	4	4	1	4
NA11893	B	4	2	2	3	4	4	3	3	2	3	3	3	3	1	3	4	2	3	4	1	1	3	1	3	3	1	1	3	1	1	4	4	1	1	4	3	4	3	3	2	4	3	2	4	4	4	1	4
NA12830	A	4	2	2	3	4	4	3	3	2	3	3	3	3	1	3	4	2	3	4	1	1	3	1	3	3	1	1	3	1	1	4	4	1	1	4	3	4	3	3	2	4	3	2	4	4	4	1	4
NA12830	B	4	4	2	1	2	3	1	1	2	3	3	1	3	1	3	4	4	1	4	3	1	3	1	3	3	1	1	1	1	1	3	2	3	3	3	1	2	3	3	4	2	2	4	1	2	4	3	2
NA12829	A	4	2	2	3	4	4	3	3	2	3	3	3	3	1	3	4	2	3	4	1	1	3	1	3	3	1	1	3	1	1	4	4	1	1	4	3	4	3	3	2	4	3	2	4	4	4	1	4
NA12829	B	4	2	2	3	2	3	1	3	2	1	1	1	3	1	3	4	4	1	4	3	1	3	1	3	3	1	1	1	1	1	3	2	1	3	3	1	2	3	3	4	2	2	4	1	2	4	3	2
NA11920	A	4	2	2	3	4	4	3	3	2	3	3	3	3	1	3	4	2	3	4	1	1	3	1	3	3	1	1	3	1	1	4	4	1	1	4	3	4	3	3	2	4	3	2	4	4	4	1	4
NA11920	B	4	2	2	3	4	4	3	3	2	3	3	3	3	1	3	4	2	3	4	1	1	3	1	3	3	1	1	3	1	1	4	4	1	1	4	3	4	3	3	2	4	3	2	4	4	4	1	4
NA11919	A	4	2	2	3	4	4	3	3	2	3	3	3	3	1	3	4	2	3	4	1	1	3	1	3	3	1	1	3	1	1	4	4	1	1	4	3	4	3	3	2	4	3	2	4	4	4	1	4
NA11919	B	4	2	2	3	2	4	3	3	2	3	3	3	3	1	3	2	2	3	4	1	1	3	1	3	3	1	1	3	1	1	4	4	1	1	4	3	4	3	1	2	4	3	2	4	4	4	1	4
NA07031	A	4	2	2	3	2	3	1	3	2	1	1	1	3	1	3	4	4	1	4	3	1	3	1	3	3	1	1	1	1	1	3	2	1	3	3	1	2	3	3	4	2	2	4	1	2	4	3	2
NA07031	B	4	4	2	1	2	3	1	1	2	3	3	1	3	1	3	4	4	1	4	3	1	3	1	1	3	1	1	1	1	1	3	2	3	3	3	3	4	3	3	2	4	3	2	4	4	4	1	4
NA07051	A	4	2	2	3	2	3	1	3	2	1	1	1	1	1	3	4	4	1	4	3	1	3	1	3	3	1	1	1	1	1	3	2	1	3	3	1	2	3	3	4	2	2	4	1	2	4	3	2
NA07051	B	4	2	2	3	2	3	1	3	2	1	1	1	3	1	3	4	4	1	4	3	1	3	1	3	3	1	1	1	1	1	3	2	1	3	3	1	2	3	3	4	2	2	4	1	2	4	3	4
NA12778	A	3	2	4	3	4	4	3	3	2	3	3	3	3	1	3	4	2	3	4	1	1	3	1	3	3	1	1	3	1	1	4	4	1	1	4	3	4	3	3	2	4	3	2	4	4	4	1	4
NA12778	B	4	2	2	3	2	4	3	3	2	3	3	3	3	1	3	2	2	3	4	1	1	3	1	3	3	1	1	3	1	1	4	4	1	1	4	3	4	3	1	2	4	3	2	4	4	4	1	4
NA12777	A	4	2	2	3	2	4	3	3	2	3	3	3	3	1	3	2	2	3	4	1	1	3	1	3	3	1	1	3	1	1	4	4	1	1	4	3	4	3	1	2	4	3	2	4	4	4	1	2
NA12777	B	4	2	2	3	4	4	3	3	2	3	3	3	3	1	3	4	2	3	4	1	1	3	1	3	3	1	1	3	1	1	4	4	1	1	4	3	4	3	3	2	4	3	2	4	4	4	1	4
NA12400	A	4	2	2	3	2	3	1	3	2	1	1	1	3	1	3	4	4	1	4	3	1	3	1	3	3	1	1	1	1	1	3	2	1	3	3	1	2	3	3	4	2	2	4	1	2	4	3	2
NA12400	B	4	2	2	3	4	4	3	3	2	3	3	3	3	1	3	4	2	3	4	1	1	3	1	3	3	1	1	3	1	1	4	4	1	1	4	3	4	3	3	2	4	3	2	4	4	4	1	4
NA12399	A	4	2	2	3	4	4	3	3	2	3	3	3	3	1	3	4	2	3	4	1	1	3	1	3	3	1	1	3	1	1	4	4	1	1	4	3	4	3	3	2	4	3	2	4	4	4	1	4
NA12399	B	4	4	2	1	2	3	1	1	2	3	3	1	3	1	3	4	4	1	4	3	1	3	1	3	3	1	1	1	1	1	3	2	3	3	3	3	4	3	3	2	4	3	2	4	4	4	1	4
NA07037	A	4	2	2	3	2	3	1	3	2	1	1	1	3	1	3	4	4	1	4	3	1	3	1	3	3	1	1	1	1	1	3	2	1	3	3	1	2	3	3	4	2	2	4	1	2	4	3	2
NA07037	B	4	4	2	1	2	3	1	1	2	3	3	1	3	1	3	4	4	1	4	3	1	3	1	3	3	1	1	1	1	1	3	2	1	3	3	1	2	3	3	4	2	2	4	1	2	4	3	2
NA07435	A	4	2	2	3	2	3	1	3	2	1	1	1	3	1	3	4	4	1	4	3	1	3	1	3	3	1	1	1	1	1	3	2	1	3	3	1	2	3	3	4	2	2	4	1	2	4	3	2
NA07435	B	4	2	2	3	4	4	3	3	2	3	3	3	3	1	3	4	2	3	4	1	1	3	1	3	3	1	1	3	1	1	4	4	1	1	4	3	4	3	3	2	4	3	2	4	4	4	1	4
NA12489	A	4	2	2	3	2	3	1	3	2	1	1	1	3	1	3	4	4	1	4	3	1	3	1	3	3	1	1	1	1	1	3	2	1	3	3	1	2	3	3	4	2	2	4	1	2	4	3	2
NA12489	B	4	2	2	3	4	4	3	3	2	3	3	3	3	1	3	2	2	3	4	1	1	3	1	3	3	1	1	3	1	1	4	4	1	1	4	3	4	3	3	2	4	3	2	4	4	4	1	4
NA12546	A	4	2	2	3	2	3	1	3	2	1	1	1	3	1	3	4	4	1	4	3	1	3	1	3	3	1	1	1	1	1	3	2	1	3	3	1	2	3	3	4	2	2	4	1	2	4	3	2
NA12546	B	4	2	2	3	2	3	1	3	2	1	1	1	3	1	3	4	4	1	4	3	1	3	1	3	3	1	1	1	1	1	3	2	1	3	3	1	2	3	3	4	2	2	4	1	2	4	3	2
NA12763	A	4	2	2	3	2	3	1	3	2	1	1	1	3	1	3	4	4	1	4	3	1	3	1	3	3	1	1	1	1	1	3	2	1	3	3	1	2	3	3	4	2	2	4	1	2	4	3	2
NA12763	B	4	2	2	3	2	4	3	3	2	3	3	3	3	1	3	2	2	3	4	1	1	3	1	3	3	1	1	3	1	1	4	4	1	1	4	3	4	3	1	2	4	3	2	4	4	4	1	2
NA12762	A	4	4	2	1	2	3	1	1	2	3	3	1	3	1	3	4	4	1	4	3	1	3	1	3	3	1	1	1	1	1	3	2	3	3	3	3	4	3	3	2	4	3	2	4	4	4	1	4
NA12762	B	4	4	2	1	2	3	1	1	2	3	3	1	3	1	3	4	4	1	4	3	1	3	1	3	3	1	1	1	1	1	3	2	3	3	3	3	4	3	3	2	4	3	2	4	4	4	1	4
NA11882	A	4	2	2	3	2	3	1	3	2	1	1	1	3	1	3	4	4	1	4	3	1	3	1	3	3	1	1	1	1	1	3	2	1	3	3	1	2	3	3	4	2	2	4	1	2	4	3	2
NA11882	B	4	2	2	3	2	4	3	3	2	3	3	3	3	1	3	2	2	3	4	1	1	3	1	3	3	1	1	3	1	1	4	4	1	1	4	3	4	3	1	2	4	3	2	4	4	4	1	2
NA11881	A	4	2	2	3	4	4	3	3	2	3	3	3	3	1	3	4	2	3	4	3	3	3	1	3	3	1	1	3	1	1	4	4	1	1	4	3	4	3	3	2	4	3	2	4	4	4	1	4
NA11881	B	4	2	2	3	2	3	1	3	2	1	1	1	3	1	3	4	4	1	4	3	1	3	1	3	3	1	1	1	1	1	3	2	1	3	3	3	4	3	1	2	4	3	2	1	2	4	3	2
NA07345	A	4	2	2	3	2	3	1	3	2	1	1	1	3	1	3	4	4	1	4	3	1	3	1	3	3	1	1	1	1	1	3	2	1	3	3	1	2	3	3	2	2	2	4	1	2	4	1	4
NA07345	B	4	2	2	3	2	3	1	3	2	1	1	1	3	1	3	4	4	1	4	3	1	3	1	3	3	1	1	1	1	1	3	2	1	3	3	1	2	3	3	4	2	2	4	1	2	4	1	4
NA07357	A	4	4	2	1	2	3	1	1	2	3	3	1	3	1	3	4	4	1	4	3	1	3	1	3	3	1	1	1	1	1	3	2	3	3	3	3	4	3	3	2	4	3	2	4	4	4	1	4
NA07357	B	4	2	2	3	4	4	3	3	2	3	3	3	3	1	3	4	2	3	4	1	1	3	1	3	3	1	1	3	1	1	4	4	1	1	4	3	4	3	3	2	4	3	2	4	4	4	1	4
NA12892	A	4	4	2	1	2	3	1	1	2	3	3	1	3	1	3	4	4	1	4	3	1	3	1	3	3	1	1	1	1	1	3	2	3	3	3	1	2	3	3	4	2	2	4	1	2	4	3	2
NA12892	B	4	4	2	1	2	3	1	1	2	3	3	1	3	1	3	4	4	1	4	3	1	3	1	3	3	1	1	1	1	1	3	2	3	3	3	1	2	3	3	4	2	2	4	1	2	4	3	2
NA12891	A	4	2	2	3	2	4	3	3	2	3	3	3	3	1	3	2	2	3	4	1	1	3	1	3	3	1	1	3	1	1	4	4	1	1	4	3	4	3	1	2	4	3	2	4	4	4	1	2
NA12891	B	4	2	2	3	2	4	3	3	2	3	3	3	3	1	3	2	2	3	4	1	1	3	1	3	3	1	1	3	1	1	4	4	1	1	4	3	4	3	1	2	4	3	2	4	4	4	1	4
NA11830	A	4	2	2	3	2	4	3	3	2	3	3	3	3	1	3	2	2	3	4	1	1	3	1	3	3	1	1	3	1	1	4	4	1	1	4	3	4	3	1	2	4	3	2	4	4	4	1	2
NA11830	B	4	2	2	3	4	4	3	3	2	3	3	3	3	1	3	4	2	3	4	1	1	3	1	3	3	1	1	3	1	1	3	4	1	1	4	3	2	3	3	2	4	3	2	4	4	4	1	4
NA11829	A	4	4	2	1	2	3	1	1	2	3	3	1	3	1	3	4	4	1	4	3	1	3	1	3	3	1	1	1	1	1	3	2	3	3	3	1	2	3	3	4	2	2	4	1	2	4	3	2
NA11829	B	4	4	2	1	2	3	1	1	2	3	3	1	3	1	3	4	4	1	4	3	1	3	1	3	3	1	1	1	1	1	3	2	3	3	3	1	2	3	3	4	2	2	4	1	2	4	3	2
NA12249	A	4	4	2	1	2	3	1	1	2	3	3	1	3	1	3	4	4	1	4	3	1	3	1	3	3	1	1	1	1	1	3	2	3	3	3	3	4	2	3	2	4	3	2	4	4	4	1	4
NA12249	B	4	4	2	1	2	3	1	1	2	3	3	1	3	1	3	4	4	1	4	3	1	3	1	3	3	1	1	1	1	1	3	2	3	3	3	3	4	3	3	2	4	3	2	4	4	4	1	4
NA12248	A	4	4	2	1	2	3	1	1	2	3	3	1	3	1	3	4	4	1	4	3	1	3	1	3	3	1	1	1	1	1	3	2	3	3	3	3	4	3	3	2	4	3	2	4	4	4	1	4
NA12248	B	4	4	2	1	2	3	1	1	2	3	3	1	3	1	3	4	4	1	4	3	1	3	1	3	3	1	1	1	1	1	3	2	1	3	3	1	2	3	3	4	2	2	4	1	2	4	3	2
NA12006	A	4	4	2	1	2	3	1	1	2	3	3	1	3	1	3	4	4	1	4	3	1	3	1	3	3	1	1	1	1	1	3	2	3	3	3	1	2	3	3	4	2	2	4	1	2	4	3	2
NA12006	B	4	4	2	1	2	3	1	1	2	3	3	1	3	1	3	4	4	1	4	3	1	3	1	3	3	1	1	1	1	1	3	2	3	3	3	3	4	3	3	2	4	3	2	4	4	4	1	4
NA12005	A	4	2	2	3	2	3	1	3	2	1	1	1	3	1	3	4	4	1	4	3	1	3	1	3	3	1	1	1	1	1	3	2	1	3	3	1	2	3	3	4	2	2	4	1	2	4	1	4
NA12005	B	4	2	2	3	2	3	1	3	2	1	1	1	3	1	3	4	4	1	4	3	1	3	1	3	3	1	1	1	1	1	3	2	1	3	3	1	2	3	3	4	2	2	4	1	2	4	3	2
NA12234	A	4	4	2	1	2	3	1	1	2	3	3	1	3	1	3	4	4	1	4	3	1	3	1	3	3	1	1	1	1	1	3	2	3	3	3	1	2	3	3	4	2	2	4	1	2	4	3	2
NA12234	B	4	2	2	3	2	3	1	3	2	1	1	1	3	1	3	4	4	1	4	3	1	3	1	3	3	1	1	1	1	1	3	2	1	3	3	1	2	3	3	4	2	2	4	1	2	4	3	2
NA12264	A	4	2	2	3	2	3	1	3	2	1	1	1	3	1	3	4	4	1	4	3	1	3	1	3	3	1	1	1	1	1	3	2	1	3	3	1	2	3	3	4	2	2	4	1	2	4	3	2
NA12264	B	4	4	2	1	2	3	1	1	2	3	3	1	3	1	3	4	4	1	4	3	1	3	1	3	3	1	1	1	1	1	3	2	3	3	3	1	2	3	3	4	2	2	4	1	2	4	3	2
NA12239	A	4	2	2	3	4	4	3	3	2	3	3	3	3	1	3	4	2	3	4	1	1	3	1	3	3	1	1	3	1	1	4	4	1	1	4	3	4	3	3	2	4	3	2	4	4	4	1	4
NA12239	B	3	2	2	3	4	4	3	3	2	3	3	3	3	1	3	4	2	3	4	1	1	3	1	3	3	1	1	3	1	1	4	4	1	1	4	3	4	3	3	2	4	3	2	4	4	4	1	4
NA12146	A	4	2	2	3	2	3	1	3	2	1	1	1	3	1	3	4	4	1	4	3	1	3	1	3	3	1	1	1	1	1	3	2	1	3	3	1	2	3	3	4	2	2	4	1	2	4	1	4
NA12146	B	4	2	2	3	2	3	1	3	2	1	1	1	3	1	3	4	4	1	4	3	1	3	1	3	3	1	1	1	1	1	3	2	1	3	3	1	2	3	3	4	2	2	4	1	2	4	3	2
NA12156	A	4	2	2	3	4	4	3	3	2	3	3	3	3	1	3	4	2	3	4	1	1	3	1	3	3	1	1	3	1	1	4	4	1	1	4	3	4	3	3	2	4	3	2	4	4	4	1	4
NA12156	B	4	4	2	1	4	4	3	3	2	3	3	3	3	1	3	4	2	3	4	1	1	3	1	3	3	1	1	3	1	1	4	4	1	1	4	3	4	3	3	2	4	3	2	4	4	4	1	4
NA12155	A	4	2	2	3	2	3	1	3	2	1	1	1	3	1	3	4	4	1	4	3	1	3	1	3	3	1	1	1	1	1	3	2	1	3	3	1	2	3	3	4	2	2	4	1	2	4	3	2
NA12155	B	4	2	2	3	4	4	3	3	2	3	3	3	3	1	3	4	2	3	4	1	1	3	1	3	3	1	1	3	1	1	4	4	1	1	4	3	4	3	3	2	4	3	2	4	4	4	1	4
NA06985	A	4	2	2	3	2	3	1	3	2	1	1	1	1	1	3	4	4	1	4	3	1	3	1	3	3	1	1	1	1	1	3	2	1	3	3	1	2	3	3	4	2	2	4	1	2	4	3	2
NA06985	B	4	4	2	1	2	3	1	1	2	3	3	1	3	1	3	4	4	1	4	3	1	3	1	3	3	1	1	1	1	1	3	2	3	3	3	3	4	3	3	2	4	3	2	4	4	4	1	4
NA06993	A	4	2	2	3	4	4	3	3	2	3	3	3	3	1	3	4	2	3	4	3	3	3	1	3	3	1	1	3	1	1	4	4	1	1	4	3	4	3	3	2	4	3	2	4	4	4	1	4
NA06993	B	4	2	2	3	2	3	1	3	2	1	1	1	3	1	3	4	4	1	4	3	1	3	1	3	3	1	1	1	1	1	3	2	1	3	3	1	2	3	3	4	2	2	4	1	2	4	3	2
NA12815	A	4	4	2	1	2	3	1	1	2	3	3	1	3	1	3	4	4	1	4	3	1	3	1	3	3	1	1	1	1	1	3	2	3	3	3	1	2	3	3	4	2	2	4	1	2	4	3	2
NA12815	B	4	2	2	3	2	3	1	3	2	1	1	1	3	1	3	4	4	1	4	3	1	3	1	3	3	1	1	1	1	1	3	2	1	3	3	1	2	3	3	4	2	2	4	1	2	4	3	2
NA12814	A	4	2	2	3	2	4	3	3	2	3	3	3	3	1	3	4	2	3	4	1	1	3	1	3	3	1	1	3	1	1	4	4	1	1	4	1	4	3	3	2	4	2	2	4	4	4	1	2
NA12814	B	4	2	2	3	2	3	1	3	2	1	1	1	3	1	3	4	4	1	4	3	1	3	1	3	3	1	1	1	1	1	3	2	1	3	3	1	2	3	3	4	2	2	4	1	2	4	1	4
NA11832	A	4	2	2	3	4	4	3	3	2	3	3	3	3	1	3	4	2	3	4	1	1	3	1	3	3	1	1	3	1	1	4	4	1	1	4	3	4	3	3	2	4	3	2	4	4	4	1	4
NA11832	B	4	2	2	3	2	3	1	3	2	1	1	1	3	1	3	4	4	1	4	3	1	3	1	3	3	1	1	1	1	1	3	2	1	3	3	1	2	3	3	4	2	2	4	1	2	4	3	2
NA11831	A	4	2	2	3	2	3	1	3	2	1	1	1	3	1	3	4	4	1	4	3	1	3	1	3	3	1	1	1	1	1	3	2	1	3	3	1	2	3	3	4	2	2	4	1	2	4	3	2
NA11831	B	4	4	2	1	2	3	1	1	2	3	3	1	3	1	3	4	4	1	4	3	1	3	1	3	3	1	1	1	1	1	3	2	3	3	3	1	2	3	3	4	2	2	4	1	2	4	3	2
NA12873	A	4	2	2	3	2	3	1	3	2	1	1	1	3	1	3	4	4	1	4	3	1	3	1	3	3	1	1	1	1	1	3	2	1	3	3	1	2	3	3	2	2	2	4	1	2	4	1	4
NA12873	B	4	2	2	3	2	4	3	3	2	3	3	3	3	1	3	2	2	3	4	1	1	3	1	3	3	1	1	3	1	1	4	4	1	1	4	3	4	3	1	4	4	3	2	4	4	4	1	4
NA12872	A	4	2	2	3	4	4	3	3	2	3	3	3	3	1	3	4	2	3	4	1	1	3	1	3	3	1	1	3	1	1	4	4	1	1	4	3	4	3	3	2	4	3	2	4	4	4	1	4
NA12872	B	4	2	2	3	2	3	1	3	2	1	1	1	3	1	3	4	4	1	4	3	1	3	1	1	3	1	1	1	1	1	3	2	1	3	3	1	2	3	3	4	2	2	4	1	2	4	3	2
NA11995	A	4	4	2	1	2	3	1	1	2	3	3	1	3	1	3	4	4	1	4	3	1	3	1	3	3	1	1	1	1	1	3	2	3	3	3	3	4	2	3	2	4	3	2	4	4	4	1	4
NA11995	B	4	2	2	3	2	3	1	3	2	1	1	1	3	1	3	4	4	1	4	3	1	3	1	3	3	1	1	1	1	1	3	2	1	3	3	1	2	3	3	4	2	2	4	1	2	4	3	2
NA11994	A	4	4	2	1	2	3	1	1	2	3	3	1	3	1	3	4	4	1	4	3	1	3	1	3	3	1	1	1	1	1	3	2	3	3	3	1	2	3	3	4	2	2	4	1	2	4	3	2
NA11994	B	4	4	2	1	2	3	1	1	2	3	3	1	3	1	3	4	4	1	4	3	1	3	1	3	3	1	1	1	1	1	3	2	1	3	3	1	2	3	3	4	2	2	4	1	2	4	3	2
NA07000	A	4	4	2	1	2	3	1	1	2	3	3	1	3	1	3	4	4	1	4	3	1	3	1	3	3	1	1	1	1	1	3	2	3	3	3	1	2	3	3	4	2	2	4	1	2	4	3	4
NA07000	B	4	2	2	3	4	4	3	3	2	3	3	3	3	1	3	4	2	3	4	3	1	3	1	3	3	1	1	3	1	1	4	4	1	1	4	3	4	3	3	2	4	3	2	4	4	4	1	4
NA06994	A	4	4	2	1	2	3	1	1	2	3	3	1	3	1	3	4	4	1	4	3	1	3	1	3	3	1	1	1	1	1	3	2	3	3	3	3	4	2	3	2	4	3	2	4	4	4	1	4
NA06994	B	4	4	2	1	2	3	1	1	2	3	3	1	3	1	3	4	4	1	4	3	1	3	1	1	3	1	1	1	1	1	3	2	3	3	3	1	2	3	3	4	2	2	4	1	2	4	3	2
NA12145	A	4	2	2	3	2	4	3	3	2	3	3	3	3	1	3	2	2	3	4	1	1	3	1	3	3	1	1	3	1	1	4	2	1	1	4	3	4	3	1	2	4	3	2	4	4	4	1	4
NA12145	B	4	2	2	3	4	4	3	3	2	3	3	3	3	1	3	4	2	3	4	1	1	3	1	3	3	1	1	3	1	1	4	4	1	1	4	3	4	3	3	2	4	3	2	4	4	4	1	4
NA12144	A	4	2	2	3	2	3	1	3	2	1	1	1	3	1	3	4	4	1	4	3	1	3	1	3	3	1	1	1	1	1	3	2	1	3	3	1	2	3	3	4	2	2	4	1	2	4	1	4
NA12144	B	4	4	2	1	2	3	1	1	2	3	3	1	3	1	3	4	4	1	4	3	1	3	1	3	3	1	1	1	1	1	3	2	3	3	3	1	2	3	3	4	2	2	4	1	2	4	3	2
NA12813	A	4	2	2	3	2	3	1	3	2	1	1	1	3	1	3	4	4	1	4	3	1	3	1	3	3	1	1	1	1	1	3	2	1	3	3	1	2	3	3	4	2	2	4	1	2	4	3	2
NA12813	B	4	2	2	3	2	3	1	3	2	1	1	1	3	1	3	4	4	1	4	3	1	3	1	3	3	1	1	1	1	1	3	2	1	3	3	1	2	3	3	4	2	2	4	1	2	4	3	2
NA12812	A	4	2	2	3	4	4	3	3	2	3	3	3	3	1	3	4	2	3	4	1	1	3	1	3	3	1	1	3	1	1	4	4	1	1	4	3	4	3	3	2	4	3	2	4	4	4	1	4
NA12812	B	4	2	2	3	4	4	3	3	2	3	3	3	3	1	3	4	2	3	4	1	1	3	1	3	3	1	1	3	1	1	4	4	1	1	4	3	4	3	3	2	4	3	2	4	4	4	1	4
NA12751	A	3	2	2	3	4	4	3	3	2	3	3	3	3	1	3	4	2	3	4	1	1	3	1	3	3	1	1	3	1	1	4	4	1	1	4	3	4	3	3	2	4	3	2	4	4	4	1	4
NA12751	B	4	4	2	1	2	3	1	1	2	3	3	1	3	1	3	4	4	1	4	3	1	3	1	3	3	1	1	1	1	1	3	2	3	3	3	3	4	3	3	2	4	3	2	4	4	4	1	4
NA12750	A	4	4	2	1	2	3	1	1	2	3	3	1	3	1	3	4	4	1	4	3	1	3	1	3	3	1	1	1	1	1	3	2	3	3	3	1	2	3	3	4	2	2	4	1	2	4	3	4
NA12750	B	4	2	2	3	4	4	3	3	2	3	3	3	3	1	3	4	2	3	4	3	3	3	1	3	3	1	1	3	1	1	4	4	1	1	4	3	4	3	3	2	4	3	2	4	4	4	1	4
NA12761	A	4	4	2	1	2	3	1	1	2	3	3	1	3	1	3	4	4	1	4	3	1	3	1	3	3	1	1	1	1	1	3	2	3	3	3	1	2	3	3	4	2	2	4	1	2	4	3	4
NA12761	B	4	4	2	1	2	3	1	1	2	3	3	1	3	1	3	4	4	1	4	3	1	3	1	3	3	1	1	1	1	1	3	2	3	3	3	3	4	3	3	2	4	3	2	4	4	4	1	4
NA12760	A	4	2	2	3	2	3	1	3	2	1	1	1	3	1	3	4	4	1	4	3	1	3	1	3	3	1	1	1	1	1	3	2	1	3	3	1	2	3	3	4	2	2	4	1	2	4	3	2
NA12760	B	4	2	2	3	2	3	1	3	2	1	1	1	3	1	3	4	4	1	4	3	1	3	1	3	3	1	1	1	1	1	3	2	1	3	3	1	2	3	3	4	2	2	4	1	2	4	3	2
NA11840	A	4	4	2	1	2	3	1	3	2	3	3	3	3	1	3	4	4	1	4	3	1	3	1	3	3	1	1	1	1	2	4	4	1	3	4	3	4	3	3	4	2	2	4	1	2	4	3	2
NA11840	B	4	2	2	3	2	4	3	3	2	3	3	3	3	1	3	2	2	3	4	1	1	3	1	3	3	1	1	3	1	1	4	2	1	1	4	3	4	3	3	2	4	3	2	1	2	4	3	2
NA11839	A	4	2	2	3	2	3	1	3	2	1	1	1	3	1	3	4	4	1	4	3	1	3	1	3	3	1	1	1	1	1	3	2	1	3	3	1	2	3	3	4	2	2	4	1	2	4	3	2
NA11839	B	4	2	2	3	2	3	1	3	2	1	1	1	3	1	3	4	4	1	4	3	1	3	1	3	3	1	1	1	1	1	3	2	1	3	3	1	2	3	3	4	2	2	4	1	2	4	3	2
NA12875	A	4	4	2	1	2	3	1	1	2	3	3	1	3	1	3	4	4	1	4	3	1	3	1	3	3	1	1	1	1	1	3	2	3	3	3	1	2	3	3	4	2	2	4	1	2	4	3	2
NA12875	B	4	4	2	1	2	3	1	1	2	3	3	1	3	1	3	4	4	1	4	3	1	3	1	3	3	1	1	1	1	1	3	2	1	3	3	1	2	3	3	4	2	2	4	1	2	4	3	2
NA12874	A	4	4	2	1	2	3	1	1	2	3	3	1	3	1	3	4	4	1	4	3	1	3	1	3	3	1	1	1	1	1	3	2	3	3	3	1	2	3	3	4	2	2	4	1	2	4	3	2
NA12874	B	4	2	2	3	2	4	3	3	2	3	3	3	3	1	3	2	2	3	4	1	1	3	1	3	3	1	1	3	1	1	4	2	1	1	4	3	4	3	1	2	4	3	2	4	4	4	1	4
[truncated: 5,000 more columns]
