# Supplementary material for: Congruence as a measurement of extended haplotype structure across the genome
Source: J Transl Med. 2012 Feb 27;10:32. doi: 10.1186/1479-5876-10-32 (PMC3310717; doi:10.1186/1479-5876-10-32)
Supplement: Additional file 2 — ExHap Software Distribution. [file 1479-5876-10-32-S2.ZIP › 1605011401579694_Additional_2_ExHap_Software/ExHap/input/consensus.properties]

fileName=../input/chr8_ceu_subset.csv
filterFile=../input/ceu.filter
delim=,
debug=false

#note:  row numbers are 1-based
headerRow=2
majorAlleleRow=1
positionRow=1


#toggle for whether snps are identified "byName" or by "stringPosition"
snpIdentification=stringPosition

#DR to hla_a
#telomericLocus=rs11911252
#centromericLocus=rs7277649
telomericLocus=10
centromericLocus=500
unphased=x
lengthToInspect = 100
inspectionStep = 5

matchLength=30
matchStep=10
mismatchLimit=10

scoreFrequency=1

caseFieldName=FlowCh6
caseDesignator=A

#parameters for failed chromosomes
contiguousThold=20
pctUnphasedThold=20

chromosomeStatsParentDir=../output/haplo_stats/
chromoTag=ceuCh6
heatmapOutputDir=../output/haplo_heatmaps/

outputAnnotations=false
annotationsFile=

#set outputCustomRowLabels=true to true to get an additional custom row label
#it can be created from any combination and any order of
#numUnphased,snp,position,defaultMajorAllele

outputCustomRowLabels=false
labelParams=snp,position,defaultMajorAllele
labelDelim=_

outputAlleles=false
alleleOutputDir=../output/haplo_allele/
