# Supplementary material for: Congruence as a measurement of extended haplotype structure across the genome
Source: J Transl Med. 2012 Feb 27;10:32. doi: 10.1186/1479-5876-10-32 (PMC3310717; doi:10.1186/1479-5876-10-32)
Supplement: Additional file 2 — ExHap Software Distribution. [file 1479-5876-10-32-S2.ZIP › 1605011401579694_Additional_2_ExHap_Software/ExHap/README]

1.  If you use ExHap in published results, please cite Baschal et al., Journal of Translational Medicine, 2012
2.  For usage details, please see ExHapUsersGuide.pdf
3.  ExHap requires Java SE 6 or later.
4.  For a "quick start", from within the scripts directory, type the command:
./runExHap.sh ../input/consensus.properties 0
