# Supplementary material for: Congruence as a measurement of extended haplotype structure across the genome
Source: J Transl Med. 2012 Feb 27;10:32. doi: 10.1186/1479-5876-10-32 (PMC3310717; doi:10.1186/1479-5876-10-32)
Supplement: Additional file 2 — ExHap Software Distribution. [file 1479-5876-10-32-S2.ZIP › 1605011401579694_Additional_2_ExHap_Software/ExHap/scripts/runExHap.sh]

java -cp "../bin/ExHap.jar" com.cytoanalytics.filetools.Consensus $*
