# Supplementary material for: Congruence as a measurement of extended haplotype structure across the genome
Source: J Transl Med. 2012 Feb 27;10:32. doi: 10.1186/1479-5876-10-32 (PMC3310717; doi:10.1186/1479-5876-10-32)
Supplement: Additional file 2 — ExHap Software Distribution. [file 1479-5876-10-32-S2.ZIP › 1605011401579694_Additional_2_ExHap_Software/ExHap/scripts/runExHapRolling.sh]

#! /bin/bash
i=2

while((i < $3 ))
do
	echo $i
	j=$i
	((j += 249))
	java -cp "../bin/ExHap.jar" -Dcyto.fileName=$1 -Dcyto.filterFile="$2" -Dcyto.telomericLocus=$i -Dcyto.centromericLocus=$j -Dcyto.chromoTag=$i com.cytoanalytics.filetools.Consensus ../input/consensus.properties 0
	((i +=50))
done
