# Supplementary material for: Congruence as a measurement of extended haplotype structure across the genome
Source: J Transl Med. 2012 Feb 27;10:32. doi: 10.1186/1479-5876-10-32 (PMC3310717; doi:10.1186/1479-5876-10-32)
Supplement: Additional file 2 — ExHap Software Distribution. [file 1479-5876-10-32-S2.ZIP › 1605011401579694_Additional_2_ExHap_Software/ExHap/src/com/cytoanalytics/filetools/AlleleInfo.java]

package com.cytoanalytics.filetools;


public class AlleleInfo
{
	private String snp;
	private int numA;
	private int numC;
	private int numG;
	private int numT;
	private int numCaseA;
	private int numCaseC;
	private int numCaseG;
	private int numCaseT;
	private int numCtlA;
	private int numCtlC;
	private int numCtlG;
	private int numCtlT;
	private int numUnphased;
	private char unphased;
	private char defaultMajorAllele;
	private String position;

	public AlleleInfo (String snp, char unphased, char defaultMajorAllele, String position)
	{
		this.snp=snp;
		this.numA=0;
		this.numC=0;
		this.numG=0;
		this.numT=0;
		this.numUnphased=0;
		this.unphased=unphased;
		this.defaultMajorAllele=defaultMajorAllele;
		this.position=position;
	}
	public void increment(char c)
	{
		if (c==unphased)
		{
			++numUnphased;
		}
		else
		{
			switch(c)
			{
				case 'A' : ++numA; break;
				case 'C' : ++numC; break;
				case 'G' : ++numG; break;
				case 'T' : ++numT; break;
				default:  System.out.println("Warning:  Unknown allele: " + c);
				//default:  throw new IllegalArgumentException ("Unrecognized allele value");
			}
		}
	}
	public void increment(char c, String caco)
	{
		if (c==unphased)
		{
			++numUnphased;
		}
		else
		{
			switch(c)
			{
				case 'A' : ++numA; if(caco.equals("case")) ++numCaseA; else ++numCtlA; break;
				case 'C' : ++numC; if(caco.equals("case")) ++numCaseC; else ++numCtlC; break;
				case 'G' : ++numG; if(caco.equals("case")) ++numCaseG; else ++numCtlG; break;
				case 'T' : ++numT; if(caco.equals("case")) ++numCaseT; else ++numCtlT; break;
				default:  System.out.println("Warning:  Unknown allele: " + c);
				//default:  throw new IllegalArgumentException ("Unrecognized allele value");
			}
		}
	}
	public String caseControlCounts(char c)
	{
		String s;
		switch(c)
		{
			case 'A' : s = numCaseA + "," + numCtlA; break; 
			case 'C' : s = numCaseC + "," + numCtlC; break; 
			case 'G' : s = numCaseG + "," + numCtlG; break; 
			case 'T' : s = numCaseT + "," + numCtlT; break; 
			default:  s="Warning.  Illegal value " + c;
		}
		return s;
	}
	public String observedAlleles()
	{
		StringBuffer sb = new StringBuffer();
		if (numA > 0)
		{
			sb.append("A");
		}
		if (numC > 0)
		{
			sb.append("C");
		}
		if (numG > 0)
		{
			sb.append("G");
		}
		if (numT > 0)
		{
			sb.append("T");
		}
		return sb.toString();
	}
	public String mostFrequentAllele()
	{
		int maxNum = 0;
		String allele = String.valueOf(defaultMajorAllele);
		if (numA > maxNum)
		{
			maxNum = numA;
			allele = "A";
		}
		if (numC > maxNum)
		{
			maxNum = numC;
			allele = "C";
		}
		if (numG > maxNum)
		{
			maxNum = numG;
			allele = "G";
		}
		if (numT > maxNum)
		{
			maxNum = numT;
			allele = "T";
		}
		return allele;
	}
	public String snp()
	{
		return snp;
	}
	public String defaultMajorAllele()
	{
		return String.valueOf(defaultMajorAllele);
	}
	public String position()
	{
		return position;
	}
	public int numA()
	{
		return numA;
	}
	public int numC()
	{
		return numC;
	}
	public int numG()
	{
		return numG;
	}
	public int numT()
	{
		return numT;
	}
	public int numCaseA()
	{
		return numCaseA;
	}
	public int numCaseC()
	{
		return numCaseC;
	}
	public int numCaseG()
	{
		return numCaseG;
	}
	public int numCaseT()
	{
		return numCaseT;
	}
	public int numCtlA()
	{
		return numCtlA;
	}
	public int numCtlC()
	{
		return numCtlC;
	}
	public int numCtlG()
	{
		return numCtlG;
	}
	public int numCtlT()
	{
		return numCtlT;
	}
	public int numUnphased()
	{
		return numUnphased;
	}
	public int totalCounted()
	{
		return numA+numC+numG+numT+numUnphased;
	}
	public int totalPhased()
	{
		return numA+numC+numG+numT;
	}
	public double pctUnphased()
	{
		return Math.rint(((double)numUnphased/((double)numA+numC+numG+numT+numUnphased))*100);
	}
}
