# Supplementary material for: Congruence as a measurement of extended haplotype structure across the genome
Source: J Transl Med. 2012 Feb 27;10:32. doi: 10.1186/1479-5876-10-32 (PMC3310717; doi:10.1186/1479-5876-10-32)
Supplement: Additional file 2 — ExHap Software Distribution. [file 1479-5876-10-32-S2.ZIP › 1605011401579694_Additional_2_ExHap_Software/ExHap/src/com/cytoanalytics/filetools/Chromosome.java]

package com.cytoanalytics.filetools;

public class Chromosome
{
	private String id;
	private String sequence;
	private boolean canUse;
	private int lengthConserved;
	private boolean conserved;
	private String caseControl;
	private int countMismatch;

	public Chromosome (String id, String sequence, int lengthConserved, String caseControl)
	{
		this.id=id;
		this.sequence=sequence;
		this.lengthConserved=lengthConserved;
		this.conserved=true;
		this.canUse=true;
		this.caseControl=caseControl;
	}
	public void setLengthConserved(int i)
	{
		lengthConserved=i;
	}
	public void setCountMismatch(int i)
	{
		countMismatch=i;
	}
	public void setConserved(boolean b)
	{
		conserved=b;
	}
	public boolean conserved()
	{
		return conserved;
	}
	public void setCanUse(boolean b)
	{
		canUse=b;
	}
	public boolean canUse()
	{
		return canUse;
	}
	public String sequence()
	{
		return sequence;
	}
	public int lengthConserved()
	{
		return lengthConserved;
	}
	public String id()
	{
		return id;
	}
	public String caseControl()
	{
		return caseControl;
	}
	public double pctIdentity()
	{
		//return (double) (sequence.length());
		return ((double)(sequence.length() - countMismatch)/(double) sequence.length());
	}
}
