# Supplementary material for: Congruence as a measurement of extended haplotype structure across the genome
Source: J Transl Med. 2012 Feb 27;10:32. doi: 10.1186/1479-5876-10-32 (PMC3310717; doi:10.1186/1479-5876-10-32)
Supplement: Additional file 2 — ExHap Software Distribution. [file 1479-5876-10-32-S2.ZIP › 1605011401579694_Additional_2_ExHap_Software/ExHap/src/com/cytoanalytics/filetools/Consensus.java]

package com.cytoanalytics.filetools;

import com.cytoanalytics.utils.Config; 
import com.cytoanalytics.utils.StringUtils;

import java.io.BufferedReader;
import java.io.BufferedWriter;
import java.io.IOException;
import java.io.File;
import java.io.FileNotFoundException;
import java.io.FileOutputStream;
import java.io.FileReader;
import java.io.FileWriter;
import java.io.PrintWriter;
import java.text.NumberFormat;
import java.util.ArrayList;
import java.util.Arrays;
import java.util.Collections;
import java.util.Comparator;
import java.util.HashMap;
import java.util.Iterator;
import java.util.Map;
import java.util.List;
import java.util.TreeMap;

public class Consensus{
	private static Config config;
	private static int maxOutcomes = 0;
	private static int minOutcomes = Integer.MAX_VALUE;
	private static String bestString = "";
	private static String cohort = "";

	private static void readBestStringFromFile(List<AlleleInfo> alleles)
	throws IOException, FileNotFoundException
	{
		//TODO:  Add error handling:
		//Is start SNP and end SNP same as derived from config file
		String line;
		StringBuilder sb = new StringBuilder();
		FileReader fr = new FileReader(config.getString("consensusFileName"));
		BufferedReader br = new BufferedReader(fr);
		boolean first = true;
		while((line=br.readLine()) != null)
		{
			//throw away header row
			if (!first)
			{
				String sa[]=line.split("\t",-1);
				sb.append(sa[1]);
			}
			first=false;
		}
		bestString=sb.toString();
		if (bestString.length() != alleles.size())
		{
			System.out.println("Error:  Number of SNPs in range per config not same as in reference file");
			System.exit(0);

		}
	}
	private static String customLabel(AlleleInfo al)
	{
		StringBuilder sb = new StringBuilder();
		String sa[] = config.getStringArray("labelParams");
		for (int i=0; i<sa.length; i++)
		{
			if (sa[i].equals("numUnphased"))
			{
				sb.append(al.numUnphased());
			}
			else if (sa[i].equals("snp"))
			{
				sb.append(al.snp());
			}
			else if (sa[i].equals("position"))
			{
				sb.append(al.position());
			}
			else if (sa[i].equals("defaultMajorAllele"))
			{
				sb.append(al.defaultMajorAllele());
			}
			if (i< sa.length - 1)
				sb.append(config.getString("labelDelim"));
			
		}
		return sb.toString();
	}
	private static final Comparator<Chromosome> byLengthConservedDescending
	= new Comparator<Chromosome>()
	{
		public int compare (Chromosome c1, Chromosome c2)
		{
			assert c1 != null && c2 != null;
			int i1 = c1.lengthConserved();
			int i2 = c2.lengthConserved();
			return i1 > i2 ? -1 : i1 == i2 ? 0 : 1;

		}
	};

	private static void markFailed(List<Chromosome> personToChromo, int sequenceLength)
	{
		int pctThold = config.getInteger("pctUnphasedThold");
		int unphasedCountThold = Math.round(((float)pctThold/100)*sequenceLength);
		System.out.println("unphasedCountThold="+unphasedCountThold);
		int totalUnphasedFailure = 0;
		int totalContigFailure = 0;
		char unphased = config.getString("unphased").charAt(0);
		for (Chromosome ch: personToChromo)
		{
			String s = ch.sequence();
			int unphasedCount=0;
			int i = 0;
			int countContig = 1;
			char prior = 0;

			while (i < s.length() && ch.canUse())
			{
				if (s.charAt(i)==unphased)
				{
					unphasedCount++;
					if(prior==unphased)
					{
						countContig++;
					}
					else
					{
						countContig=1;
					}
				}
				prior=s.charAt(i);
				i++;
				//System.out.println("pctUnphased="+pctUnphased);
				if (unphasedCount > unphasedCountThold)
				{
					totalUnphasedFailure++;
					ch.setCanUse(false);
				}
				if (countContig >= config.getInteger("contiguousThold"))
				{
					totalContigFailure++;
					ch.setCanUse(false);
				}
			}
			//System.out.println("unphasedCount="+unphasedCount);
			if (!ch.canUse())
				System.out.println("Failed chromosome="+ch.id());
		}
		System.out.println(",SummaryFailure," + cohort + ",PctUnphasedThold,"+config.getString("pctUnphasedThold") + ",NumberContiguousThold," + config.getString("contiguousThold")+",UnphasedFailure,"+totalUnphasedFailure+",ContigFailure,"+totalContigFailure);
	}
	private static int[] buildIntArray(List<String> fieldNames, String[] names, List<String> basePosition)
	{
		List li = new ArrayList();
		int start;
		int end;
		if (config.getString("snpIdentification").equals("byName"))
		{
			start = fieldNames.indexOf(config.getString("telomericLocus"));
			end = fieldNames.indexOf(config.getString("centromericLocus"));
		}
		else if (config.getString("snpIdentification").equals("byBasePosition"))
		{
			start = basePosition.indexOf(config.getString("telomericLocus"));
			end = basePosition.indexOf(config.getString("centromericLocus"));
		}

		else
		{
			start = config.getInteger("telomericLocus");
			end = config.getInteger("centromericLocus");
		}

		System.out.println("telomere " + config.getString("telomericLocus"));
		//Currently, parsing is from centromere to telomere
		System.out.println("SNPs are, " + start + "," + end);
		for (int i = start; i <= end; i++)
		{
			li.add(i);
		}

		Integer[] positArray = (Integer[]) li.toArray(new Integer[0]);
		int[] intPosit = new int[positArray.length];
		for (int i=0; i< positArray.length; i++)
		{
			intPosit[i] = (positArray[i]).intValue();
		}
		
		return intPosit;
	}
	private static HashMap<String,String> defineTranslate(String unphased)
	{
		HashMap<String,String> translate = new HashMap();
		translate.put("1","A");
		translate.put("2","C");
		translate.put("3","G");
		translate.put("4","T");
		translate.put("?",unphased);
		translate.put("N",unphased);
		return translate;
	}


   private static List<String> loadList(String line, String delim)
   {
	  //Note: assumes one element per line in file
	  List<String> li = new ArrayList();
		String[] sa = line.split(delim,-1);
		for (int i=0; i < sa.length; i++)
		{
			li.add(sa[i]);
		}
   	return li;
   }
   private static Map<String, Integer> loadListAsMap(String line, String delim)
   throws FileNotFoundException, IOException
   {
	  //Note: assumes all column headers are on Header row
	  Map<String, Integer> m = new HashMap();
		String[] sa = line.split(delim, -1);
		for(int i=0; i < sa.length; i++)
		{
			m.put(sa[i], new Integer(i));
		}
   	return m;
   }
   
   private static Map<String, String> loadMapFromFile(String fileName, String delim)
   throws FileNotFoundException, IOException
   {
		 String line;
		 Map<String,String> m = new HashMap();
         FileReader fr = new FileReader(fileName);
		 BufferedReader br = new BufferedReader(fr);
		 while((line=br.readLine()) != null)
		 {
		 	String sa[]=line.split(delim,-1);
			m.put(sa[0],sa[1]);
		 }
   		return m;
   }

   private static void addAndCount (String s, String caco, Map<String, StringCount> m, String unphased)
   {
	String cc = new String();
	if (caco.equals("0")) 
	{
		cc="control";
	}
	else 
	{
		cc="case";
	}

   	if (m.containsKey(s))
	{
		StringCount sc = m.get(s);
		sc.addOne(cc);
	}
	else
	{
		StringCount sc = new StringCount(s, unphased);
		sc.addOne(cc);
		m.put(s,sc);
	}
   }
	private static void findMax(Map<String, StringCount> allStrings, int lengthToAppend)
	{
		if (config.getBoolean("debug"))
		{
			System.out.println("Report:  In findMax, lengthToAppend="+lengthToAppend);
			System.out.println("Length of allStrings="+allStrings.size());
		}
		String bestSubstring= null;
		String tieString=null;
		int max=0;
		int tieCount=0;
		
		if (allStrings.size()==0)
		{
			System.out.println("No strings to process.  Program terminating.");
			System.exit(0);
		}
   		for (String haplo: allStrings.keySet())
		{
			StringCount sc = allStrings.get(haplo);
			int count =sc.caseCount() + sc.controlCount();
			if(config.getBoolean("debug"))
				System.out.println("Report:  Haplo=" +  haplo +"," + count);
			 if (count >= max)
			 {
				if (count==max)
				{
					tieCount=count;
					tieString=haplo;
				}
				if (count > max)
				{
					max= count;
					bestSubstring= haplo;
				}
			}
		}
		if (bestString != null & tieString != null & tieCount==max)
		{
			String b = bestSubstring.substring(0,config.getInteger("inspectionStep"));
			String t = tieString.substring(0,config.getInteger("inspectionStep"));
			if (! b.equals(t))
				System.out.println("TIE at final! Best recorded as " + b + ", Tied with " + t);
		}
			//Rightmost characters of string
			if (config.getBoolean("debug"))
				System.out.println("Report:  Best substring is " + bestSubstring.substring(bestSubstring.length() - lengthToAppend) + "," + max); 

			bestString = (bestSubstring.substring(bestSubstring.length() - lengthToAppend)).concat(bestString);
		
		if (config.getBoolean("debug"))
			System.out.println("Report:  BestStringInProcess is " + bestString);
	}

	//get list of desired chromosomes from file with cohorts
	private static List<String> filterList(String group)
	throws FileNotFoundException, IOException
	{
		List<String> li = new ArrayList();
		BufferedReader br = new BufferedReader(new FileReader(config.getString("filterFile")));
		while(br.ready())
		{
			String line = br.readLine();
			String[] sa = line.split(",");
			if (sa[1].equals(group))
				li.add(sa[0]+"_"+sa[3]);
		}

		//for (String chromo: li)
		//	System.out.println("Meets filter: " + chromo);

		br.close();
		return li;
	}
	private static Map<String, StringCount> addAndCountInMemory(List<Chromosome> personToChromo, String unphased, int begin, int end)
	{
			if (config.getBoolean("debug"))
				System.out.println("Report: addAndCountInMemory begin="+begin+"; end=" + end);
			Map<String, StringCount> allStrings = new TreeMap();
			int i = 0;
			for (Chromosome ch : personToChromo )
			{
				if (ch.canUse() && ch.conserved())
				{
					//caseControl hack; putting all on case
					String s = (ch.sequence()).substring(begin, end);
					i++;
					addAndCount(s, "2", allStrings, unphased);
				}
			}
		return allStrings;
    }
   private static void inspectString(List<Chromosome> personToChromo, int arrayLength, int lengthToInspect, int inspectionStep, List<AlleleInfo> alleleCounts)
   {
		int i = arrayLength;
		int j = 0;
   		while ( i > inspectionStep)
		{
			j++;
			if (config.getBoolean("debug"))
				System.out.println("Report:  Inspecting i=" + i + "; i-lengthToInspect=" + (i-lengthToInspect) + "; Posit=" + (arrayLength-i) );
			int start;
			int end;
			if (i > lengthToInspect)
			{
				start=i-lengthToInspect;
				end=i;
			}
			else
			{
				start=0;
				end=i;
			}
			Map<String, StringCount> allStrings = addAndCountInMemory(personToChromo, config.getString("unphased"),start, end);
			//System.out.println("Report:  starting at position " + i);
			i=i-inspectionStep;
			findMax(allStrings, inspectionStep);
			if ((j % config.getInteger("scoreFrequency"))==0)
			{
				//System.out.println("Report:  Scoring at position="+i+" pass="+j);
				String clean = cleanString(bestString, alleleCounts);
				scoreSequence(clean, personToChromo);

			}
		}
		//final substring is different logic
		Map<String, StringCount> allStrings = addAndCountInMemory(personToChromo, config.getString("unphased"), 0, i);
		//System.out.println("Report:  Final subString starting at position " + i + " ending at 0" );
		findMax(allStrings, i);
   		
   }
   private static void output(String bestString, List<Chromosome> personToChromo, List<AlleleInfo> alleleCounts, String group, Map<String, String> annotations, String outputType, String configString)
   throws IOException
   {
		//header row
		Collections.sort(personToChromo, byLengthConservedDescending);
		String fileName=new String();
		String dirName = new String();
		if (outputType.equals("heatmap"))
		{
			dirName=config.getString("heatmapOutputDir");
		}
		else
		{
			dirName=config.getString("alleleOutputDir");
		}
		String tag = (config.getString("chromoTag")).replaceAll(" ","");
		fileName=dirName + group + "." + tag + "." + outputType+ ".txt";
		File d = new File(dirName);
		if(!d.exists())
		{
			d.mkdir();
		}
		PrintWriter pw = new PrintWriter(new BufferedWriter (new FileWriter(fileName)));
		pw.print("NAME" + "\t" + "ConsAllele" +"\t" + "MajAllele"+ "\t" + "posit" + "\t" + "chPosit" + "\tNumUnphased");
		if(config.getBoolean("outputAnnotations"))
			pw.print("\t Annotation");
		if (config.getBoolean("outputCustomRowLabels"))
			pw.print("\t Custom");
		if (! outputType.equals("summary"))
		{
		for (Chromosome ch : personToChromo )
		{
			if (ch.canUse())
			{
				String ca = (ch.caseControl().equals("case")? config.getString("caseDesignator") : "0");
				pw.print("\t"+ch.id() + "_" + ca + "_" + ch.lengthConserved());
			}
		}
		}
		pw.println();

   		for (int i=0; i < bestString.length(); i++ )
		{
			AlleleInfo al = alleleCounts.get(i);
			pw.print(al.snp() + "\t" + bestString.charAt(i) + "\t" +al.defaultMajorAllele()+"\t"+ (bestString.length() - i) );
			pw.print("\t" + al.position());
			pw.print("\t" + al.numUnphased());
			if(config.getBoolean("outputAnnotations"))
			{
				pw.print("\t");
				if(annotations.containsKey(al.snp()))
				{
					pw.print(annotations.get(al.snp()));
				}
				else
				{
				}
			}
			if (config.getBoolean("outputCustomRowLabels"))
				pw.print("\t" + customLabel(al));
			if (! outputType.equals("summary"))
			{
			for (Chromosome ch : personToChromo )
			{
			if (ch.canUse())
			{
				char c=(ch.sequence()).charAt(i);
				if (outputType.equals("heatmap"))
				{
					if (bestString.charAt(i)==c)
						pw.print("\t" + "3" );
					//TODO:  configurable unphased
					else if (c=='x')
						pw.print("\t" + "0");
					else
						pw.print("\t" + "-3");
				}
				else
				{
					pw.print("\t"+c);
				}
			}
			}
			}
			pw.println();
		}
   		pw.close();
   }
   private static double computeIdentity(String bestString, List<Chromosome> personToChromo)
   {
		double runningTotal=0;	
		int countConserved=0;
		for (Chromosome ch : personToChromo )
		{
		if (ch.canUse())
		{
			int i = checkMismatch(ch.sequence(),bestString);
			ch.setCountMismatch(i);
			if (ch.conserved())
			{
				countConserved++;
				runningTotal=runningTotal + ch.pctIdentity();
			}

		}//end of canUse loop
		
		}//end of personToChromo for loop
   		return runningTotal/countConserved;
   }

   private static void scoreSequence(String bestString, List<Chromosome> personToChromo)
   {
   		
		int countMatches=0;
		int countChromo=0;
		int matchLength = config.getInteger("matchLength");
		int matchStep = config.getInteger("matchStep");
		int mismatchLimit = config.getInteger("mismatchLimit");
		for (Chromosome ch : personToChromo )
		{
		if (ch.canUse() && ch.conserved())
		{
			countChromo++;
			boolean stillMatching = true;
			int i=bestString.length();
			String s = (ch.sequence()).substring(ch.sequence().length() - i);

			while (stillMatching && i > ( matchLength ))
			{
				//System.out.println("Scoring at " + i);
				String subChromo=s.substring(i-matchLength,i);
				String subBest=bestString.substring(i-matchLength,i);
				int mismatch=checkMismatch(subChromo, subBest);
				if (mismatch >= mismatchLimit) 
					stillMatching=false;
				i=i-matchStep;
			}
			//final substring
			if (stillMatching)
			{

				String subChromo=s.substring(0,i);
				String subBest=bestString.substring(0,i);
				int mismatch=checkMismatch(subChromo, subBest);
				if (mismatch >= mismatchLimit) 
					stillMatching=false;
			}
			if (stillMatching) countMatches++;
			if (!stillMatching) 
			{
				ch.setLengthConserved(bestString.length() - i);
				ch.setConserved(false);
			}
		
			//System.out.println("Report: Mismatches are " + mismatch);
			}//end of canUse loop
		
		}//end of personToChromo for loop

   		
   }
   private static int checkMismatch(String subChromo, String subBest)
   {

		int mismatch = 0;
		for (int j=0; j<subChromo.length(); j++)
		{
			//System.out.println("Report: subChromo is " + subChromo.substring(j,j+1));
			if (!(subChromo.substring(j,j+1).equals(subBest.substring(j,j+1)) ))
			{
				if(!(subChromo.substring(j,j+1).equals(config.getString("unphased"))))
				{
					//System.out.println("Report: subChromo char is " + subChromo.substring(j,j+1) + " subBest char="+subBest.substring(j,j+1));
					mismatch++;
				}
			}
		}
		//System.out.println("subChromo="+subChromo);
		//System.out.println("subBest  ="+subBest+ "; mismatch="+mismatch);
   		return mismatch;
   }
   
   private static List<AlleleInfo> loadAlleleInfo(int[] snpInts, List<Chromosome> personToChromo, List<String> fieldNames, String[] majorAllele, String[] chromoPosition)
   {
		List<AlleleInfo> li = new ArrayList();
		int i=0;
		String u = config.getString("unphased");
		char c = u.charAt(0);
		for (Chromosome ch : personToChromo )
		{
			if(ch.canUse())
			{
				String s = ch.sequence();
				if (i==0)
				{
					//run through relevant section of chromosome and increment alleleInfo
					for (int j=0; j<snpInts.length; j++)
					{
						AlleleInfo a = new AlleleInfo(fieldNames.get(snpInts[j]),c,majorAllele[j].charAt(0), chromoPosition[j]);
						a.increment(s.charAt(j),ch.caseControl());
						li.add(a);
					}
				}
				else
				{
					for (int j=0; j<snpInts.length; j++)
					{
						AlleleInfo a = li.get(j);
						a.increment(s.charAt(j),ch.caseControl());
					}
				}
				i++;
			}
		}
   		return li;
   }
   private static void dumpAlleleInfo(List<AlleleInfo> li)
   {
		for(AlleleInfo ai: li)
		{
   			System.out.print("AlleleInfo," + ai.snp());
   			System.out.print(","+ai.position());
			System.out.print(","+ai.numA());
			System.out.print(","+ai.numC());
			System.out.print(","+ai.numG());
			System.out.print(","+ai.numT());
			System.out.print(","+ai.numUnphased());
			System.out.print(","+ai.totalCounted());
			System.out.println();
   		}
   }
   private static void dumpAlleleInfoForFishers(List<AlleleInfo> li)
   {
		System.out.println("AlleleInfoForFisher,SNP,Position,numA,numC,numG,numT,ObservedAlleles,countCaseFirst,countCtlFirst,countCaseSecond,countControlSecond");
		for(AlleleInfo ai: li)
		{
   			System.out.print("AlleleInfoForFisher," + ai.snp());
   			System.out.print(","+ai.position());
			System.out.print(","+ai.numA());
			System.out.print(","+ai.numC());
			System.out.print(","+ai.numG());
			System.out.print(","+ai.numT());
			String ob = ai.observedAlleles();
			System.out.print(","+ob);
			for (int i=0; i<ob.length(); i++)
			{
				System.out.print("," + ai.caseControlCounts(ob.charAt(i)));
			}
			System.out.println();
   		}
   }
   private static String cleanString(String s, List<AlleleInfo> li)
   {
		String unphased = config.getString("unphased");
		StringBuilder sb = new StringBuilder();
		int listOffset=li.size() - s.length();
		if (config.getBoolean("debug"))
		{
			System.out.println("Report:  In cleanString with " + s);
			System.out.println("listOffset="+listOffset);
		}
		
   		for (int i=0; i< s.length(); i++)
		{
			if ((s.substring(i,i+1)).equals(unphased))
			{
				//Get ith allele from end of list
				AlleleInfo a = li.get(i+listOffset);
				System.out.println("Report:  In cleanString:  Replacing unphased allele for " + a.snp() + " with " + a.mostFrequentAllele());
				sb.append(a.mostFrequentAllele());
			}
			else
			{
				sb.append(s.substring(i,i+1));
			}
		}
   	return sb.toString();
   }
   private static void summaryStats(List<Chromosome> personToChromo, int sequenceLength, String[] chromoPosition, double pctIdentity)
   {
		int teloPosit = (Integer.valueOf(chromoPosition[0])).intValue();
		int centroPosit = (Integer.valueOf(chromoPosition[sequenceLength -1])).intValue();
		int range = centroPosit - teloPosit;
   		int countConserved = 0;
		int countCanUse= 0;
		int countCase = 0;
		int countControl = 0;
		int caseConserved = 0;
		int controlConserved = 0;
		for (Chromosome ch: personToChromo)
		{
			if (ch.canUse()) countCanUse++;
			if (ch.conserved() && ch.canUse()) countConserved++;
			if (ch.conserved() && ch.canUse() && ch.caseControl().equals("case")) caseConserved++;
			if (ch.conserved() && ch.canUse() && ch.caseControl().equals("control")) controlConserved++;
			if (ch.canUse() && ch.caseControl().equals("case")) countCase++;
			if (ch.canUse() && ch.caseControl().equals("control")) countControl++;
		}
		int countCantUse = personToChromo.size() - countCanUse;
		NumberFormat nf=NumberFormat.getInstance();
		nf.setMaximumFractionDigits(1);
		String caseStats= "Case Conserved,"+caseConserved+",Case Total,"+countCase+",Case % Conserved,"+nf.format((double)caseConserved/countCase*100)+"%";
		String controlStats= "Control Conserved,"+controlConserved+",Control Total,"+countControl+",Control % Conserved,"+nf.format((double)controlConserved/countControl*100)+"%"; 
		String caseStatsFisher = caseConserved + "," + (countCase - caseConserved);
		String controlStatsFisher = controlConserved + "," + (countControl - controlConserved);

		String statsFisher = "Case Conserved,Case Non-conserved,Control Conserved,Control Non-conserved";
		System.out.println(",SummaryCaseControl," + cohort +"," + statsFisher + "," + caseStatsFisher + "," + controlStatsFisher);
		double pct = ((double)countConserved/countCanUse)*100;
		System.out.print(",SummaryStats,"+cohort+",");
		System.out.print("Inspect," + config.getString("lengthToInspect") + ",Record," + config.getString("inspectionStep"));
		System.out.print(",Mismatch Limit,"+config.getString("mismatchLimit")+",Mismatch Length,"+config.getString("matchLength"));
		System.out.print(",Match Step,"+config.getString("matchStep"));
		System.out.print(",Failed,"+countCantUse);
   		System.out.print(",CountConserved,"+countConserved);
		System.out.print(",CountCanUse,"+countCanUse);
		System.out.print(",Pct,"+nf.format(pct));
		System.out.print(","+ caseStats + "," + controlStats);
		System.out.println();

		//For bulk runs
		System.out.print("SimpleSummary,");
		System.out.print(config.getString("telomericLocus") + ",");
		System.out.print(config.getString("telomericLocus") + " to " + config.getString("centromericLocus") );
		System.out.print(",teloPosition," + teloPosit);
		System.out.print(",centroPosition," + centroPosit);
		System.out.print(",BasePairRange," + range);
   		System.out.print(",CountConserved,"+countConserved);
		System.out.print(",CountCanUse,"+countCanUse);
		System.out.print(",Pct,"+nf.format(pct));
		System.out.print(",ConservedPctIdentity,"+nf.format(pctIdentity*100));
		System.out.println();

		System.out.print("AnotherSummary,");
		System.out.print(config.getString("telomericLocus") + ",");
		System.out.print(",teloPosition," + teloPosit);
		System.out.print(",centroPosition," + centroPosit);
		System.out.print(","+ caseStats + "," + controlStats);
   		System.out.print(",CountConserved,"+countConserved);
		System.out.print(",CountCanUse,"+countCanUse);
		System.out.print(",Pct,"+nf.format(pct));
		System.out.print(",ConservedPctIdentity,"+nf.format(pctIdentity*100));
		System.out.println();
   }
   private static String buildConfigString()
   {
   		StringBuilder sb = new StringBuilder();
		sb.append("Inspect_"+config.getString("lengthToInspect"));
		sb.append("_Store_"+config.getString("inspectionStep"));
		sb.append("_MismatchLimit_"+config.getString("mismatchLimit"));
		sb.append("_Of_"+config.getString("matchLength"));
		sb.append("_Step_"+config.getString("matchStep"));
		return sb.toString();
   		
   }
   private static void outputChromosomeStats(String configString, String group, List<Chromosome> personToChromo)
   throws IOException
   {
		String directory = config.getString("chromosomeStatsParentDir") + configString;
   		File d = new File(directory);
		d.mkdirs();
		String tag = (config.getString("chromoTag")).replaceAll(" ","");
		String fileName = directory + "/" + group + "." + tag + ".ChromoScore.csv";
		PrintWriter pw = new PrintWriter(new BufferedWriter (new FileWriter(fileName)));

		NumberFormat nf=NumberFormat.getInstance();
		nf.setMaximumFractionDigits(1);

		pw.println("Chromosome,HaploGroup,Config,Tag,CanUse,Failed,Conserved,Conserved,LengthConserved,LengthConserved");
        for (Chromosome ch : personToChromo )
		{
			pw.print(ch.id() + ",");
			pw.print(group + ",");
			pw.print(configString + ",");
			pw.print(config.getString("chromoTag") + ",");
			String f = (ch.canUse() ? "0" : "1");
			pw.print("Failed," + f + "," );
			//if ch.canUse, print conserved and lengthConserved;
			//otherwise, print nulls
			if (ch.canUse())
			{
				String c = (ch.conserved() ? "1" : "0");
				pw.print("Conserved," + c + ",");
				pw.print("LengthConserved," + ch.lengthConserved());
				pw.print(",PctIdentity," + nf.format(ch.pctIdentity()*100));
			}
			else
			{
				pw.print("Conserved,,LengthConserved,,PctIdentity,");
			}
			pw.println();
		}
		pw.close();

   }
  private static boolean filterByFields(List<String> fieldNames, String[] sa, String fields, String values)
    {
        String[] filterFields=config.getStringArray(fields);
        String[] filterValues=config.getStringArray(values);
        if(filterFields.length != filterValues.length)
        {
            System.out.println("Warning:  Number of fields does not match number of values");
        }
        String[] thisChromo = new String[filterFields.length];
        //look up filter values from chromo, sa
        int i=0;
        for(String s: filterFields)
        {
            thisChromo[i]=sa[fieldNames.indexOf(s)];
            i++;
        }
		//System.out.println("IN FILTER with values " + config.getString(values));
		if (config.getString(values).contains("!"))
		{
			//System.out.println("NOT LOGIC with thisChromo " + thisChromo.toString());
			boolean areEqual = true;
			for(int j = 0; j < filterValues.length; j++)
			{
				String f = filterValues[j];
				//System.out.println("filter is " + f + "(" + f.substring(1) + ")" + "; chromoValue is " + thisChromo[j]);
				if (f.contains("!")) 
				{ 
					if(f.substring(1).equals(thisChromo[j]))
					{
						areEqual=false;
						//System.out.println("\t in NOT logic and setting areEqual(false) is " + areEqual);
					}
				}
				else if (!f.equals(thisChromo[j]))
				{
					areEqual=false;
					//System.out.println("\t in EQUALS logic with areEqual(mismatch) is " + areEqual);
				}
			}
			//System.out.println("\t equal="+areEqual);
			return areEqual;
			
		}
		else
		{
        	return Arrays.equals(filterValues,thisChromo);
		}
    }

   public static void main(String[] args)
      throws ClassNotFoundException, FileNotFoundException, IOException {

	  config = new Config(args[0]);
	  List<String> targetChromo=new ArrayList();
	  
	  if(!config.getBoolean("filterByFields"))
	  {
	  		targetChromo=filterList(args[1]);
	  }
	  cohort=args[1];
	  System.out.println("Filtered Chromosomes=" + targetChromo.size());
	  String configString = buildConfigString();
	  System.out.println("Config String is " + configString);

	  Map <String,String> annotations = new HashMap();
	  if (config.getBoolean("outputAnnotations"))
	  	annotations = loadMapFromFile(config.getString("annotationsFile"),",");
		System.out.println("Annotation map is size is " + annotations.size());		
	  
	  //parameters
	  String fileName = config.getString("fileName");
	  String delim = config.getString("delim");
	  int headerRow = config.getInteger("headerRow");

	  System.out.println("Data file is " + fileName);
	  //System.out.println("Starting SNP is " + startField);
	  //System.out.println("Ending SNP is " + endField);
	  System.out.println("Symbols ? or N are displayed as " + config.getString("unphased"));
	  HashMap<String,String> translate = defineTranslate(config.getString("unphased"));

		BufferedReader br = new BufferedReader(new FileReader(fileName));

		List <String>  fieldNames= new ArrayList();
		String[] headerLine = new String[headerRow];
		int i=0;
		int totalCase=0;
		int totalControl=0;
		//read 'til header row
	  	while( br.ready() && i < headerRow)
		{
			headerLine[i]=br.readLine();
			i++;
		}
		//System.out.println("Header Row is " + line);
		fieldNames=loadList(headerLine[headerRow -1], delim);
		int caseControl=fieldNames.indexOf(config.getString("caseFieldName"));
		int analid = fieldNames.indexOf("analid");
		int flow = fieldNames.indexOf("FlowCh6");
		String[] names = headerLine[headerRow-1].split(delim,-1);
		Map<String, StringCount> allStrings = new HashMap();
		//get intArray
		int positionRowNum= config.getInteger("positionRow") - 1;
		String positionRow[] = headerLine[positionRowNum].split(delim,-1);
		List <String> basePosition = loadList(headerLine[positionRowNum],delim); 
		int[] snpInts = buildIntArray(fieldNames, names, basePosition);

		int sequenceLength = snpInts.length;
		System.out.println("Sequence length is " + sequenceLength);
		String[] majorAllele = new String[sequenceLength];
		String[] chromoPosition= new String[sequenceLength];
		int majorAlleleRowNum = config.getInteger("majorAlleleRow") - 1;
		String alleleRow[] = headerLine[majorAlleleRowNum].split(delim,-1);
		List<Chromosome> personToChromo = new ArrayList();
		String line = new String();
		for (int j=0; j<snpInts.length; j++)
		{
			majorAllele[j]=alleleRow[snpInts[j]];
			chromoPosition[j]=positionRow[snpInts[j]];

		}
		boolean inList = false;
		while(br.ready())
		{
			line=br.readLine();
			String[] sa = line.split(delim,-1);

			StringBuilder sb = new StringBuilder();
			for (int j=0; j< snpInts.length ; j++)
			{
				sb.append(translate.get(sa[snpInts[j]]));
			}
			String newS = sb.toString();
			String myKey = sa[analid] + "_" + sa[flow];
			String caseCtl= "control";
			if (sa[caseControl].equals(config.getString("caseDesignator"))) caseCtl="case";
			if (config.getBoolean("filterByFields"))
			{
				inList=filterByFields(fieldNames,sa,"filterFields","filterValues");
			}
			else
			{
				inList=targetChromo.contains(myKey);
			}

			if (inList || args[1].equals("all"))
			{
				Chromosome ch = new Chromosome(myKey,newS,sequenceLength,caseCtl);
				personToChromo.add(ch);
			}
			
		}
   		br.close();

		System.out.println("Chromos to process="+personToChromo.size());
		System.out.print("Major alleles are " );
		for (int j=0; j< majorAllele.length ; j++)
			System.out.print(majorAllele[j]);
		System.out.println();
		markFailed(personToChromo, sequenceLength);
		//populate list of AlleleInfo
		List<AlleleInfo> alleleCounts= loadAlleleInfo(snpInts, personToChromo, fieldNames, majorAllele, chromoPosition);

		dumpAlleleInfo(alleleCounts);
		dumpAlleleInfoForFishers(alleleCounts);
		if (config.getBoolean("dumpAlleleInfoThenExit")) System.exit(0);
		if (config.getBoolean("readConsensusFromFile"))
		{
			//TODO:  Figure out how to derive SNPs etc from the reference file instead of the config file
			readBestStringFromFile(alleleCounts);
		}
		else
		{
			inspectString(personToChromo, snpInts.length, config.getInteger("lengthToInspect"), config.getInteger("inspectionStep"), alleleCounts);
		}
   		System.out.println("Global max outcomes=" +maxOutcomes + "; Global min outcomes=" + minOutcomes);
   		System.out.println("Best String uncleaned is " + bestString);
		String clean = cleanString(bestString, alleleCounts);
   		System.out.println(",SummaryConsensus," + cohort + "," + clean);
		scoreSequence(clean, personToChromo);
		double pctIdentity=computeIdentity(clean, personToChromo);
		output(clean, personToChromo, alleleCounts, args[1], annotations, "heatmap",configString);
		output(clean, personToChromo, alleleCounts, args[1], annotations, "summary",configString);
		if(config.getBoolean("outputAlleles"))
			output(clean, personToChromo, alleleCounts, args[1], annotations, "alleles",configString);
		outputChromosomeStats(configString, args[1], personToChromo);
		summaryStats(personToChromo, sequenceLength, chromoPosition, pctIdentity);
   }
}
