# Supplementary material for: Congruence as a measurement of extended haplotype structure across the genome
Source: J Transl Med. 2012 Feb 27;10:32. doi: 10.1186/1479-5876-10-32 (PMC3310717; doi:10.1186/1479-5876-10-32)
Supplement: Additional file 2 — ExHap Software Distribution. [file 1479-5876-10-32-S2.ZIP › 1605011401579694_Additional_2_ExHap_Software/ExHap/src/com/cytoanalytics/filetools/StringCount.java]

package com.cytoanalytics.filetools;

import java.util.Map;

public class StringCount
{
	private String s;
	private int caseCount;
	private int controlCount;
	private boolean phased;

	public StringCount(String expr, String up)
	{
		this.s=s;
		this.caseCount=0;
		this.controlCount=0;
		this.phased=!expr.contains(up);
	}
	public void addOne(String caseControl)
	{
		if (caseControl.equals("control")) controlCount++;
		if (caseControl.equals("case")) caseCount++;
	}
	public int caseCount()
	{
		return caseCount;
	}
	public int controlCount()
	{
		return controlCount;
	}
	public boolean phased()
	{
		return phased;
	}
}
