# Supplementary material for: Congruence as a measurement of extended haplotype structure across the genome
Source: J Transl Med. 2012 Feb 27;10:32. doi: 10.1186/1479-5876-10-32 (PMC3310717; doi:10.1186/1479-5876-10-32)
Supplement: Additional file 2 — ExHap Software Distribution. [file 1479-5876-10-32-S2.ZIP › 1605011401579694_Additional_2_ExHap_Software/ExHap/src/com/cytoanalytics/utils/Config.java]

package com.cytoanalytics.utils;

import java.util.Enumeration;
import java.util.Properties;

public class Config
{
	private static final String SYSTEM_PROPERTY_PREFIX = "cyto.";

	private final Properties p;

	/**
	 * Default constructor required for the container, do not call.
	 */
	public Config ()
	{
		// included to avoid SerializationException by the container
	    p = null;
	}

    public Config (String fileName)
    {
        p = Support.loadProperties(fileName);
    }

	public Properties getProperties()
	{
		Properties result = new Properties ();

		for (Enumeration<?> e = p.propertyNames (); e.hasMoreElements (); )
		{
			String key = (String) e.nextElement ();

			result.setProperty (key, p.getProperty (key));
		}

		Properties sp = System.getProperties ();

		for (Enumeration<?> e = sp.propertyNames (); e.hasMoreElements (); )
		{
			String key = (String) e.nextElement ();

			if (key.startsWith (SYSTEM_PROPERTY_PREFIX))
			{
				String effectiveKey = key.substring (SYSTEM_PROPERTY_PREFIX.length ());

				result.setProperty (effectiveKey, sp.getProperty (key));
			}
		}

		return result;
	}

	public String getString(String s)
	{
		return getProperty(s);
	}

	public String getString(String s, String defaultValue)
	{
		String value = getProperty(s);

		return value != null ? value : defaultValue;
	}

	public boolean getBoolean(String s)
	{
		return Boolean.parseBoolean(getProperty(s));
	}

	public boolean getBoolean(String s, boolean defaultValue)
	{
		String value = getProperty(s);

		return value != null ? Boolean.parseBoolean(value) : defaultValue;
	}

	public String[] getStringArray(String s)
	{
		return getProperty(s).split(",");
	}

	public String[] getStringArray(String s, String[] defaultValue)
	{
		String value = getProperty(s);

		return value != null ? value.split(",") : defaultValue;
	}

	public double getDouble(String s)
	{
		return Double.parseDouble(getProperty(s));
	}

	public double getDouble(String s, double defaultValue)
	{
		String value = getProperty(s);

		return value != null ? Double.parseDouble(value) : defaultValue;
	}

	public int getInteger(String s)
	{
		return Integer.parseInt(getProperty(s));
	}

	public int getInteger(String s, int defaultValue)
	{
		String value = getProperty(s);

		return value != null ? Integer.parseInt(value) : defaultValue;
	}

	public float getFloat(String s)
	{
		return Float.parseFloat(getProperty(s));
	}

	public float getFloat(String s, float defaultValue)
	{
		String value = getProperty(s);

		return value != null ? Float.parseFloat(value) : defaultValue;
	}

// TODO_WES: this doesn't seem really to belong in this class

	public String getDirName(String fileType)
	{
		//fileType should be images or html

		double sig = getDouble("significance");
		double confidence = Math.floor((1- sig) * 100);
		String holdingConstant = getProperty("holdingConstant");
		String result = getProperty("dirRoot")
			+ "/Conf" + confidence
			+ "/" + holdingConstant + getProperty("additional_qualifier")
			+ "/" + getProperty("metric")
			+ "/" + getProperty("transform")
			+ "/" + fileType
			+ "/";

		return (result.replaceAll(" ", "")).replaceAll("%","");
	}

	private String getProperty (String propertyName)
	{
		String s = System.getProperty (SYSTEM_PROPERTY_PREFIX + propertyName);

		return s != null ? s : p.getProperty (propertyName);
	}
}
