# Supplementary material for: Congruence as a measurement of extended haplotype structure across the genome
Source: J Transl Med. 2012 Feb 27;10:32. doi: 10.1186/1479-5876-10-32 (PMC3310717; doi:10.1186/1479-5876-10-32)
Supplement: Additional file 2 — ExHap Software Distribution. [file 1479-5876-10-32-S2.ZIP › 1605011401579694_Additional_2_ExHap_Software/ExHap/src/com/cytoanalytics/utils/StringUtils.java]

package com.cytoanalytics.utils;
 
import java.util.List;
import java.util.Map;

public class StringUtils{
   public static String reverse (String s)
   {
   		StringBuilder sb = new StringBuilder();
		for (int i=s.length(); i>0; i--)
		{
			sb.append(s.substring(i-1,i));
		}
   		return sb.toString();
   }

   public static String join (String[] sa, String delim, int startPos, int stopPos)
   {
   		StringBuilder sb = new StringBuilder();
		for (int i=startPos; i <= stopPos; i++)
		{
			//System.out.println("int is " + i + "; string is " + sa[i]);
			sb.append(sa[i]);
			if (i < stopPos ) sb.append(delim);
		}
		return sb.toString();
   }
   public static String join (String[] sa, String delim)
   {
   		StringBuilder sb = new StringBuilder();
		for (int i=0; i < sa.length; i++)
		{
			//System.out.println("int is " + i + "; string is " + sa[i]);
			sb.append(sa[i]);
			if (i < sa.length - 1) sb.append(delim);
		}
		return sb.toString();
   }

   public static String join (List li, String delim)
   {
   		StringBuilder sb = new StringBuilder();
		for (int i=0; i < li.size(); i++)
		{
			//System.out.println("int is " + i + "; string is " + sa[i]);
			sb.append(li.get(i).toString());
			if (i < li.size() - 1) sb.append(delim);
		}
		return sb.toString();
   }
   public static String unpack(Map<String,String> m, String[] packingList)
   {
   		//takes map plus a list specifiying the order in which the map is to be "unpacked", e.g. database column names
		StringBuilder sb = new StringBuilder();
   		for (int i=0; i < packingList.length; i++)
		{
			String val = m.get(packingList[i]);
			sb.append(val != null ? val.trim() : "");
			if(i < packingList.length - 1)
				sb.append("|");
		}
		return sb.toString();
   }
    public static String lpad(String s, int length)
    {
        String pad;
		//strip leading 0s
		s=s.replaceAll("^[0]+","");
        if (s.length() < length)
        {
            StringBuilder sb = new StringBuilder();
            int n = length - s.length();
            for (int i=0; i<n; i++)
            {
                sb.append('0');
            }
            sb.append(s);
            pad=sb.toString();
        }
        else
        {
            pad = s;
        }
        return pad;
    }

    public static String spaceless(String s)
    {
        return s.replaceAll(" ", "");
    }

}
