# Supplementary material for: Congruence as a measurement of extended haplotype structure across the genome
Source: J Transl Med. 2012 Feb 27;10:32. doi: 10.1186/1479-5876-10-32 (PMC3310717; doi:10.1186/1479-5876-10-32)
Supplement: Additional file 2 — ExHap Software Distribution. [file 1479-5876-10-32-S2.ZIP › 1605011401579694_Additional_2_ExHap_Software/ExHap/src/com/cytoanalytics/utils/Support.java]

package com.cytoanalytics.utils;

import java.io.FileInputStream;
import java.io.InputStream;
import java.io.IOException;
import java.util.Properties;

public final class Support
{
    public static Properties loadProperties(String name)
    {
        Properties result;

        result = propertiesFromFile(name);

        if (result != null)
        {
            return result;
        }

        result = propertiesFromResource(name);

        if (result != null)
        {
            return result;
        }

        System.err.println("Unable to load properties from '" + name + "'");

        return new Properties();
    }

    private static Properties propertiesFromFile(String name)
    {
        Properties result;

        try
        {
            InputStream is = new FileInputStream(name);

            try
            {
                result = new Properties();
                result.load(is);
            }
            finally
            {
                try
                {
                    is.close();
                }
                catch (IOException e)
                {
                }
            }
        }
        catch (IOException e)
        {
            result = null;
        }

        return result;
    }

    private static Properties propertiesFromResource(String name)
    {
        Properties result;

        InputStream is = Support.class.getResourceAsStream(name);

        if (is == null)
        {
            return null;
        }

        try
        {
            try
            {
                result = new Properties();
                result.load(is);
            }
            finally
            {
                try
                {
                    is.close();
                }
                catch (IOException e)
                {
                }
            }
        }
        catch (IOException e)
        {
            result = null;
        }

        return result;
    }
}
