# Supplementary material for: Congruence as a measurement of extended haplotype structure across the genome
Source: J Transl Med. 2012 Feb 27;10:32. doi: 10.1186/1479-5876-10-32 (PMC3310717; doi:10.1186/1479-5876-10-32)
Supplement: Additional file 3 — Table S2. Congruence peaks may represent regions of extended haplotypes. This table includes chromosome, cohort, telomeric and centromeric positions identifying the limits of the peak region, the length of the region in megabases (Mb), and the length of the region in SNPs. For each cohort, the peak was defined as two or more contiguous ranges of 250 SNPs where congruence exceeded the 99th percentile of congruence for that cohort (51.1% for CEU, 27.5% for YRI). [file 1479-5876-10-32-S3.XLSX]

## Sheet: peaks
Chromosome	Cohort	Telomeric End of Peak	Centromeric End of Peak	Length (Mb)	Length (SNPs)
chr1	YRI	45708938	46703019	0.99	400
chr1	YRI	113641874	114292303	0.65	300
chr1	YRI	171812367	173304994	1.49	600
chr1	YRI	211135608	211746149	0.61	300
chr1	CEU	32150645	33232071	1.08	400
chr1	CEU	35151706	36634441	1.48	550
chr1	CEU	50683935	52047743	1.36	450
chr1	CEU	51759268	52868170	1.11	400
chr1	CEU	97790620	98361473	0.57	300
chr1	CEU	171812367	173203975	1.39	550
chr10	YRI	37416155	41970728	4.55	450
chr10	YRI	73841422	75264308	1.42	500
chr10	YRI	103022099	104210566	1.19	450
chr10	CEU	21820676	22847940	1.03	350
chr10	CEU	68580025	69549675	0.97	350
chr10	CEU	73603705	75264308	1.66	600
chr11	YRI	30965664	31828114	0.86	300
chr11	YRI	46248631	47216244	0.97	400
chr11	YRI	46864826	47655974	0.79	350
chr11	YRI	49153523	56152574	7	950
chr11	CEU	46248631	47121941	0.87	350
chr11	CEU	47943570	49327410	1.38	350
chr12	YRI	33611869	37328102	3.72	500
chr12	YRI	108987270	109877902	0.89	300
chr12	YRI	110380282	111425538	1.05	350
chr12	YRI	121628547	122619720	0.99	400
chr12	CEU	42359698	43178632	0.82	300
chr12	CEU	86768759	87995022	1.23	400
chr12	CEU	110021205	111587116	1.57	550
chr12	CEU	121773758	122477742	0.7	300
chr13	YRI	51390526	52251042	0.86	300
chr13	YRI	56332595	57313902	0.98	300
chr13	CEU	76334809	76909656	0.57	300
chr14	YRI	65773322	66899325	1.13	450
chr14	CEU	65531613	67003557	1.47	600
chr15	CEU	25903913	27229949	1.33	300
chr15	CEU	40214125	41571292	1.36	650
chr15	CEU	41264706	42285061	1.02	350
chr15	CEU	41934557	43221785	1.29	400
chr15	CEU	45930295	46820607	0.89	450
chr15	CEU	62117687	62904700	0.79	300
chr15	CEU	69860243	70888638	1.03	400
chr16	YRI	30333012	31139990	0.81	300
chr16	YRI	31677125	47037436	15.36	850
chr16	CEU	31516332	47037436	15.52	900
chr16	CEU	65495869	66879337	1.38	550
chr17	YRI	25892855	26759438	0.87	300
chr17	YRI	38192726	38949214	0.76	300
chr17	YRI	40757531	42191820	1.43	400
chr17	CEU	25892855	26759438	0.87	300
chr17	CEU	41140560	42191820	1.05	300
chr17	CEU	55403697	56691602	1.29	350
chr18	YRI	16810503	17883237	1.07	400
chr18	CEU	16810503	17883237	1.07	400
chr19	YRI	42381838	43178032	0.8	300
chr19	YRI	47029558	48175709	1.15	300
chr19	CEU	47152844	48605170	1.45	300
chr2	YRI	31640141	32622855	0.98	300
chr2	YRI	62583157	64244935	1.66	550
chr2	YRI	88662236	96850804	8.19	500
chr2	CEU	135077505	136535189	1.46	550
chr20	YRI	34463840	35260323	0.8	300
chr20	CEU	33312595	34331565	1.02	400
chr22	YRI	29863225	30793875	0.93	400
chr22	YRI	38656781	39673785	1.02	400
chr3	YRI	45739548	46427867	0.69	350
chr3	YRI	47634491	48454043	0.82	300
chr3	YRI	50590543	51849371	1.26	450
chr3	YRI	137108291	138242936	1.13	400
chr3	CEU	50292078	52114950	1.82	700
chr3	CEU	124696585	125445010	0.75	350
chr4	YRI	48091698	52766524	4.67	400
chr4	YRI	100066975	100582592	0.52	350
chr4	YRI	106857705	107746654	0.89	350
chr4	CEU	32588127	34387578	1.8	500
chr4	CEU	81396953	82345340	0.95	350
chr5	YRI	74298736	75137165	0.84	350
chr5	CEU	36755736	37660208	0.9	300
chr5	CEU	41559735	42340466	0.78	300
chr5	CEU	109509282	110417842	0.91	350
chr5	CEU	130069672	131369440	1.3	400
chr6	YRI	25957758	26363430	0.41	300
chr6	YRI	27864955	28358892	0.49	300
chr6	YRI	28770369	29431634	0.66	400
chr6	YRI	29160551	29549148	0.39	300
chr6	YRI	30462353	30741240	0.28	300
chr6	YRI	31649758	31923702	0.27	350
chr6	YRI	31794476	32217272	0.42	400
chr6	YRI	33113622	33662125	0.55	500
chr6	CEU	27588287	28535109	0.95	550
chr7	YRI	64538256	66055118	1.52	350
chr7	CEU	98284502	99316740	1.03	450
chr7	CEU	101785660	102861824	1.08	300
chr7	CEU	118794335	120012310	1.22	300
chr8	YRI	42889108	47861969	4.97	350
chr8	YRI	48034087	49647458	1.61	400
chr8	YRI	99511080	100938534	1.43	550
chr8	CEU	32703637	33411574	0.71	300
chr8	CEU	42556113	48368488	5.81	550
chr8	CEU	47869703	49137169	1.27	300
chr8	CEU	50443270	51684525	1.24	500
chr8	CEU	67538974	68541811	1	300
chr8	CEU	99742281	100938534	1.2	450
chr9	YRI	11349656	11959789	0.61	300
chr9	YRI	90754979	91360025	0.61	300
chr9	YRI	93914472	94607347	0.69	300
