# Supplementary material for: Congruence as a measurement of extended haplotype structure across the genome
Source: J Transl Med. 2012 Feb 27;10:32. doi: 10.1186/1479-5876-10-32 (PMC3310717; doi:10.1186/1479-5876-10-32)
Supplement: Additional file 4 — Table S1. Congruence of haplotype groups identified in the T1DGC data. Raw data for the bar chart in Figure 3A is shown, including percent of chromosomes that are congruent and the percent allele identity within those congruent chromosomes. [file 1479-5876-10-32-S4.XLSX]

## Sheet: Sheet1
Number	Haplotype Group (DR.B.A)	# Congruent	Total	Percent	Percent Allele
				Congruent	Identity
1	4.35.11 (DQB1*0304)	10	10	100	99.7
2	1.14.33	21	22	95.5	99.6
3	7.13.30	19	20	95	99.6
4	7.44.29	61	65	93.8	99.8
5	3.18.30	147	158	93	99.7
6	7.57.1 (DQB1*0303)	37	40	92.5	99.7
7	3.8.1	685	747	91.7	99.8
8	3.50.23	8	9	88.9	99.8
9	4.27.31	13	15	86.7	99.8
10	15.7.3	88	105	83.8	99.7
11	15.18.25	15	18	83.3	99.8
12	7.44.23	23	28	82.1	99.6
13	4.18.25	44	54	81.5	99.8
14	4.44.2 (DQB1*0301)	94	118	79.7	99.8
15	13.40.2 (DQB1*0604)	58	73	79.5	99.8
16	4.40.31	26	33	78.8	99.8
17	7.50.2	22	29	75.9	99.6
18	7.14.32	8	11	72.7	99.6
19	1.35.3	44	62	71	99.8
20	16.27.2	7	10	70	99.6
21	16.58.2	7	10	70	99.8
22	4.41.2 (DQB1*02)	7	10	70	99.8
23	3.14.33	11	17	64.7	99.6
24	4.47.3	7	11	63.6	99.9
25	1.35.11	20	32	62.5	99.7
26	8.39.24	15	24	62.5	99.6
27	4.13.30	5	8	62.5	99.1
28	4.38.26	22	36	61.1	99.7
29	3.8.25	6	10	60	99.8
30	4.35.24	11	19	57.9	99.8
31	4.15.2	188	329	57.1	99.9
32	4.49.2	25	44	56.8	99.6
33	7.57.2 (DQB1*0303)	13	25	52	99.8
34	13.38.2 (DQB1*0603)	5	10	50	99.9
35	4.15.3	32	66	48.5	99.8
36	15.7.24	8	17	47.1	99.8
37	4.44.3	8	17	47.1	99.7
38	4.27.24	5	11	45.5	99.5
39	8.51.2	5	11	45.5	99.7
40	3.41.2	4	9	44.4	99.8
41	8.40.2	6	14	42.9	99.7
42	1.39.24	10	24	41.7	99.7
43	3.50.2	7	17	41.2	99.5
44	3.18.24	10	26	38.5	99.7
45	4.39.24	8	23	34.8	99.8
46	4.44.2	39	113	34.5	99.6
47	7.13.2	11	32	34.4	99.6
48	1.40.2	6	18	33.3	99.5
49	3.18.11	5	15	33.3	99.5
50	15.8.1	4	12	33.3	99.6
51	4.15.32	3	9	33.3	99.4
52	3.7.3	8	26	30.8	99.8
53	13.40.24 (DQB1*0604)	4	13	30.8	99.7
54	1.14.3	3	10	30	99
55	3.8.68	4	14	28.6	98.3
56	11.7.3	3	11	27.3	98.5
57	3.18.1	3	11	27.3	99.5
58	4.51.11	4	15	26.7	99.5
59	4.15.24	14	55	25.5	99.7
60	1.7.3	9	36	25	99.5
61	3.58.2	4	17	23.5	99.5
62	1.27.2	6	26	23.1	99.2
63	4.51.3	2	9	22.2	97.8
64	7.13.24	2	9	22.2	99.7
65	8.15.2	2	9	22.2	98.2
66	15.7.2	9	41	22	99.6
67	15.44.2	3	14	21.4	99.1
68	4.8.1	10	49	20.4	99.4
69	4.40.2	18	89	20.2	99.2
70	4.18.3	3	15	20	99.7
71	13.40.3 (DQB1*0604)	2	10	20	99.1
72	11.18.2	3	16	18.8	98.7
73	4.7.1	3	16	18.8	99.8
74	4.18.24	2	11	18.2	98.9
75	4.39.2	2	11	18.2	98.7
76	8.39.2	2	11	18.2	98
77	4.40.3	6	34	17.6	99.5
78	11.44.2	3	18	16.7	99.1
79	15.7.11	2	12	16.7	99.5
80	4.27.2	5	32	15.6	99.6
81	4.44.29	3	20	15	99.7
82	4.7.3	9	62	14.5	99.1
83	1.44.2	3	21	14.3	97.5
84	16.44.2	2	14	14.3	98.9
85	3.35.3	2	14	14.3	98.6
86	4.40.24	2	14	14.3	98.2
87	4.35.3	3	23	13	99.5
88	3.8.2	15	120	12.5	99.4
89	1.35.1	1	8	12.5	98.5
90	4.37.1	1	8	12.5	98.4
91	4.15.31	2	17	11.8	99.9
92	3.44.2	3	26	11.5	98.9
93	4.40.1	1	9	11.1	97.2
94	4.7.2 (DQB1*0301)	1	9	11.1	98.6
95	8.44.2	1	9	11.1	96.5
96	3.8.11	2	20	10	99
97	1.15.2	1	10	10	97.4
98	12.44.2	1	10	10	97
99	13.15.2 (DQB1*0603)	1	10	10	99.2
100	3.18.32	1	10	10	99.1
101	3.8.32	1	10	10	99.3
102	4.35.11	1	10	10	97.4
103	3.8.3	5	55	9.1	99.8
104	1.51.2	1	11	9.1	98.8
105	1.8.1	1	11	9.1	98.8
106	3.18.3	3	34	8.8	99.3
107	1.35.24	1	12	8.3	98.6
108	11.40.2	1	12	8.3	98.6
109	3.51.2	1	12	8.3	97.9
110	4.15.68	1	12	8.3	99.1
111	4.51.24	1	12	8.3	98.8
112	7.14.2	1	12	8.3	98.1
113	13.15.2 (DQB1*0604)	1	13	7.7	98.4
114	4.7.24	2	28	7.1	98.8
115	11.51.2	1	15	6.7	99.7
116	15.7.1	1	15	6.7	97.9
117	3.40.2	1	15	6.7	99.1
118	3.8.29	1	15	6.7	98.4
119	4.35.2	1	15	6.7	99.8
120	3.8.24	3	47	6.4	99.1
121	4.15.11	1	16	6.2	97.6
122	13.44.2 (DQB1*0603)	1	17	5.9	97.6
123	3.15.2	1	17	5.9	98.2
124	4.7.2	3	59	5.1	98.1
125	4.18.2	1	20	5	98.3
126	1.35.2	1	21	4.8	99.5
127	3.18.2	3	64	4.7	98.8
128	1.7.2	1	25	4	98.9
129	3.7.2	1	26	3.8	98.6
130	4.15.1	1	27	3.7	99.2
131	7.44.2	1	30	3.3	99.8
132	4.51.2	1	33	3	98.9
