# Supplementary material for: Congruence as a measurement of extended haplotype structure across the genome
Source: J Transl Med. 2012 Feb 27;10:32. doi: 10.1186/1479-5876-10-32 (PMC3310717; doi:10.1186/1479-5876-10-32)
Supplement: Additional file 6 — Table S3. Genes contained in candidate extended haplotypes. The genes listed in the table are contained in candidate extended haplotypes of either the CEU cohort and/or the YRI cohort, according to data compiled in the UCSC Genome Browser database. Some genes are listed multiple times due to differences in start position and/or description. [file 1479-5876-10-32-S6.XLSX]

## Sheet: All Genes
Cohort	Chromosome	Start Position	Gene Symbol	Description
CEU	chr1	32252077	KHDRBS1	KH domain containing, RNA binding, signal
CEU	chr1	32311089	TMEM39B	transmembrane protein 39B
CEU	chr1	32311089	TMEM39B	TMEM39B protein.
CEU	chr1	32346230	KPNA6	karyopherin alpha 6
CEU	chr1	32346230	KPNA6	Homo sapiens importin alpha 7 subunit mRNA, complete cds.
CEU	chr1	32395040	KPNA6	karyopherin alpha 6
CEU	chr1	32417931	TXLNA	taxilin
CEU	chr1	32418252	TXLNA	taxilin
CEU	chr1	32438788	CCDC28B	coiled-coil domain containing 28B
CEU	chr1	32443858	IQCC	IQ motif containing C
CEU	chr1	32447281	DCDC2B	doublecortin domain containing 2B
CEU	chr1	32452665	UNQ548	Homo sapiens PP1065 mRNA, complete cds.
CEU	chr1	32452665	C1orf91	hypothetical protein LOC56063
CEU	chr1	32453860	C1orf91	UPF0546 membrane protein C1orf91.
CEU	chr1	32454384	C1orf91	hypothetical protein LOC56063
CEU	chr1	32459771	EIF3I	eukaryotic translation initiation factor 3,
CEU	chr1	32460545	EIF3I	eukaryotic translation initiation factor 3,
CEU	chr1	32460624	EIF3I	eukaryotic translation initiation factor 3,
CEU	chr1	32469848	LOC339483	Homo sapiens cDNA FLJ30998 fis, clone HLUNG1000105, weakly similar to MYOTUBULARIN.
CEU	chr1	32485404	FAM167B	hypothetical protein LOC84734
CEU	chr1	32489426	LCK	lymphocyte-specific protein tyrosine kinase
CEU	chr1	32512298	LCK	lymphocyte-specific protein tyrosine kinase
CEU	chr1	32512512	LCK	lymphocyte-specific protein tyrosine kinase
CEU	chr1	32530294	HDAC1	histone deacetylase 1
CEU	chr1	32567667	HDAC1	histone deacetylase 1
CEU	chr1	32572026	MARCKSL1	MARCKS-like 1
CEU	chr1	32599458	BC111382	Homo sapiens cDNA FLJ36415 fis, clone THYMU2010917.
CEU	chr1	32600448	TSSK3	testis-specific serine kinase 3
CEU	chr1	32603297	UNQ2494	Homo sapiens cDNA FLJ10276 fis, clone HEMBB1001182.
CEU	chr1	32603297	BSDC1	BSD domain containing 1 isoform b
CEU	chr1	32603362	BSDC1	BSD domain containing 1 isoform b
CEU	chr1	32603362	BSDC1	BSD domain-containing protein 1.
CEU	chr1	32703244	BOZF1	Homo sapiens BTB/POZ and zinc-finger domains factor on chromosome 1 (BOZF1) mRNA, complete cds.
CEU	chr1	32719078	DKFZp547H154	Homo sapiens cDNA FLJ35007 fis, clone OCBBF2012095, weakly similar to ZINC FINGER PROTEIN 151.
CEU	chr1	32777358	BOZF1	BTB/POZ and zinc-finger domain containing factor variant L (HCG39683, isoform CRA_a) (Zinc finger and BTB domain containing 8).
CEU	chr1	32777358	ZBTB8	zinc finger and BTB domain containing 8
CEU	chr1	32838359	ARCH	Homo sapiens cDNA FLJ75987 complete cds, highly similar to Homo sapiens zinc finger and BTB domain containing 8 opposite strand (ZBTB8OS), mRNA.
CEU	chr1	32859893	ZBTB8OS	zinc finger and BTB domain containing 8 opposite
CEU	chr1	32859893	ZBTB8OS	Protein archease (Protein ZBTB8OS) (Zinc finger and BTB domain- containing opposite strand protein 8).
CEU	chr1	32889410	RBBP4	retinoblastoma binding protein 4 isoform a
CEU	chr1	32918093	SYNC	syncoilin, intermediate filament 1
CEU	chr1	32980098	KIAA1522	hypothetical protein LOC57648
CEU	chr1	33003854	KIAA1522	hypothetical protein LOC57648
CEU	chr1	33013426	YARS	tyrosyl-tRNA synthetase
CEU	chr1	33055629	S100PBP	S100P binding protein isoform a
CEU	chr1	33055762	S100PBP	S100P binding protein isoform b
CEU	chr1	33055762	S100PBP	S100P binding protein isoform a
CEU	chr1	33064285	S100PBP	S100P binding protein isoform b
CEU	chr1	33100456	DKFZp779L0160	Homo sapiens cDNA FLJ34783 fis, clone NT2NE2003921.
CEU	chr1	33100463	FNDC5	fibronectin type III domain containing 5
CEU	chr1	33102641	FNDC5	fibronectin type III domain containing 5
CEU	chr1	33124684	HPCA	hippocalcin
CEU	chr1	33132782	TMEM54	transmembrane protein 54
CEU	chr1	33132782	TMEM54	Transmembrane protein 54 (Beta-casein-like protein) (Protein CAC-1).
CEU	chr1	33174636	RNF19B	ring finger protein 19B isoform a
CEU	chr1	33174636	RNF19B	ring finger protein 19B isoform b
CEU	chr1	35212546	ZMYM6	ZMYM6 protein.
CEU	chr1	35219722	ZMYM6	ZMYM6 protein (Zinc finger, MYM-type 6, isoform CRA_a).
CEU	chr1	35221954	ZMYM6	zinc finger protein 258
CEU	chr1	35224353	ZMYM6	zinc finger protein 258
CEU	chr1	35228167	KIAA1353	Homo sapiens mRNA for KIAA1353 protein, partial cds.
CEU	chr1	35229999	ZMYM6	zinc finger protein 258
CEU	chr1	35243319	ZNF258	Homo sapiens ZNF258 (ZNF258) mRNA, complete cds.
CEU	chr1	35255437	DKFZp762A1615	Putative uncharacterized protein DKFZp762A1615 (ZMYM6 protein) (Zinc finger, MYM-type 6).
CEU	chr1	35317558	DKFZp313O1925	Homo sapiens cDNA FLJ38887 fis, clone MESAN2018670.
CEU	chr1	35317558	ZMYM1	zinc finger, MYM domain containing 1
CEU	chr1	35317558	DKFZp313O1925	CDNA: FLJ23151 fis, clone LNG09417.
CEU	chr1	35414568	AL831889	Homo sapiens mRNA; cDNA DKFZp547C228 (from clone DKFZp547C228).
CEU	chr1	35414568	BX537811	Homo sapiens mRNA; cDNA DKFZp547C228 (from clone DKFZp547C228).
CEU	chr1	35414568	SFPQ	splicing factor proline/glutamine rich
CEU	chr1	35421787	SFPQ	splicing factor proline/glutamine rich
CEU	chr1	35507154	ZMYM4	zinc finger protein 262
CEU	chr1	35507154	ZMYM4	Zinc finger MYM-type protein 4 (Zinc finger protein 262).
CEU	chr1	35597112	ZMYM4	Zinc finger MYM-type protein 4 (Zinc finger protein 262).
CEU	chr1	35606274	AF119915	Homo sapiens PRO1596 mRNA, complete cds.
CEU	chr1	35671677	KIAA0319L	polycystic kidney disease 1-like isoform a
CEU	chr1	35676729	KIAA0319L	polycystic kidney disease 1-like isoform b
CEU	chr1	35702732	KIAA0319L	polycystic kidney disease 1-like isoform b
CEU	chr1	35795979	NCDN	neurochondrin isoform 1
CEU	chr1	35795979	NCDN	neurochondrin isoform 2
CEU	chr1	35807999	PSMB2	proteasome beta 2 subunit
CEU	chr1	35811557	TFAP2E	transcription factor AP-2 epsilon (activating
CEU	chr1	35840330	PSMB2	proteasome beta 2 subunit
CEU	chr1	35841210	PSMB2	proteasome beta 2 subunit
CEU	chr1	35952063	C1orf216	hypothetical protein LOC127703
CEU	chr1	35953819	C1orf216	hypothetical protein LOC127703
CEU	chr1	35974404	CLSPN	claspin
CEU	chr1	36046414	EIF2C4	eukaryotic translation initiation factor 2C, 4
CEU	chr1	36107995	EIF2C1	eukaryotic translation initiation factor 2C, 1
CEU	chr1	36121396	EIF2C1	eukaryotic translation initiation factor 2C, 1
CEU	chr1	36133309	EIF2C1	Homo sapiens putative RNA-binding protein Q99 mRNA, complete cds.
CEU	chr1	36164019	AK025726	Homo sapiens cDNA: FLJ22073 fis, clone HEP11868.
CEU	chr1	36168905	EIF2C3	Eukaryotic translation initiation factor 2C, 3 (Eukaryotic translation initiation factor 2C, 3, isoform CRA_a).
CEU	chr1	36169358	EIF2C3	Homo sapiens cDNA FLJ12765 fis, clone NT2RP2001511, moderately similar to Homo sapiens putative RNA-binding protein Q99 mRNA.
CEU	chr1	36169358	EIF2C3	eukaryotic translation initiation factor 2C, 3
CEU	chr1	36322262	TEKT2	tektin 2
CEU	chr1	36322531	h-tektin-t	Homo sapiens mRNA for h-TEKTIN-t, complete cds.
CEU	chr1	36327072	ADPRHL2	ADP-ribosylhydrolase like 2
CEU	chr1	36327072	arh3	Homo sapiens HPHase mRNA, complete cds.
CEU	chr1	36333432	COL8A2	collagen, type VIII, alpha 2
CEU	chr1	36333432	COL8A2	COL8A2 protein (Fragment).
CEU	chr1	36374759	TRAPPC3	trafficking protein particle complex 3
CEU	chr1	36374759	TRAPPC3	Uncharacterized protein TRAPPC3 (Trafficking protein particle complex 3, isoform CRA_a).
CEU	chr1	36394389	MAP7D1	MAP7 domain containing 1
CEU	chr1	36410651	MAP7D1	MAP7 domain containing 1
CEU	chr1	36415656	MAP7D1	MAP7 domain containing 1
CEU	chr1	36462603	THRAP3	thyroid hormone receptor associated protein 3
CEU	chr1	36476934	THRAP3	thyroid hormone receptor associated protein 3
CEU	chr1	36545304	C1orf113	hypothetical protein LOC79729
CEU	chr1	36557258	C1orf113	hypothetical protein LOC79729
CEU	chr1	36560218	FAM176B	hypothetical protein LOC55194
CEU	chr1	36577811	STK40	serine/threonine kinase 40
CEU	chr1	36577811	FLJ00113	Homo sapiens mRNA for FLJ00113 protein, partial cds.
CEU	chr1	36577817	STK40	Serine/threonine-protein kinase 40 (EC 2.7.11.1) (SINK-homologous serine/threonine-protein kinase) (Sugen kinase 495) (SgK495).
CEU	chr1	36631945	LSM10	LSM10, U7 small nuclear RNA associated
YRI	chr1	45733167	LOC126661	Homo sapiens cDNA FLJ30152 fis, clone BRACE2000347.
YRI	chr1	45733167	LOC126661	hypothetical protein LOC126661
YRI	chr1	45738442	MMACHC	methylmalonic aciduria (cobalamin deficiency)
YRI	chr1	45749293	PRDX1	peroxiredoxin 1
YRI	chr1	45789084	AKR1A1	Homo sapiens cDNA FLJ76066 complete cds, highly similar to Homo sapiens aldo-keto reductase family 1, member A1 (aldehyde reductase) (AKR1A1), transcript variant 1, mRNA.
YRI	chr1	45789084	AKR1A1	aldo-keto reductase family 1, member A1
YRI	chr1	45805807	AKR1A1	Homo sapiens cDNA FLJ76066 complete cds, highly similar to Homo sapiens aldo-keto reductase family 1, member A1 (aldehyde reductase) (AKR1A1), transcript variant 1, mRNA.
YRI	chr1	45806240	AKR1A1	Homo sapiens cDNA FLJ76066 complete cds, highly similar to Homo sapiens aldo-keto reductase family 1, member A1 (aldehyde reductase) (AKR1A1), transcript variant 1, mRNA.
YRI	chr1	45822303	NASP	nuclear autoantigenic sperm protein isoform 2
YRI	chr1	45822303	NASP	nuclear autoantigenic sperm protein isoform 1
YRI	chr1	45822303	NASP	nuclear autoantigenic sperm protein isoform 3
YRI	chr1	45840319	NASP	nuclear autoantigenic sperm protein isoform 2
YRI	chr1	45849721	NASP	nuclear autoantigenic sperm protein isoform 3
YRI	chr1	45858302	CCDC17	coiled-coil domain containing 17
YRI	chr1	45858302	CCDC17	Coiled-coil domain-containing protein 17.
YRI	chr1	45865567	GPBP1L1	GC-rich promoter binding protein 1-like 1
YRI	chr1	45926433	TMEM69	transmembrane protein 69
YRI	chr1	45932586	IPP	intracisternal A particle-promoted polypeptide
YRI	chr1	45936993	IPP	intracisternal A particle-promoted polypeptide
YRI	chr1	46041871	MAST2	microtubule associated serine/threonine kinase
YRI	chr1	46102636	hMAST205	Homo sapiens mRNA for MAST205, complete cds.
YRI	chr1	46102636	MAST2	MAST2 protein.
YRI	chr1	46151846	MAST2	microtubule associated serine/threonine kinase
YRI	chr1	46151851	KIAA0807	Homo sapiens mRNA for KIAA0807 protein, partial cds.
YRI	chr1	46244499	KIAA0807	Homo sapiens mRNA for KIAA0807 protein, partial cds.
YRI	chr1	46278398	PIK3R3	phosphoinositide-3-kinase, regulatory subunit 3
YRI	chr1	46413345	TSPAN1	tetraspan 1
YRI	chr1	46418784	TSPAN1	tetraspan 1
YRI	chr1	46426939	POMGNT1	O-linked mannose
YRI	chr1	46426939	UDP-GlcNAc	Homo sapiens UDP-GlcNAc mRNA for O-linked mannose beta1,2-N-acetylglucosaminyltransferase, complete cds.
YRI	chr1	46426941	POMGNT1	Protein O-linked mannose beta1,2-N-acetylglucosaminyltransferase.
YRI	chr1	46428375	AK026430	Homo sapiens cDNA: FLJ22777 fis, clone KAIA1653.
YRI	chr1	46428375	UDP-GlcNAc	Homo sapiens UDP-GlcNAc mRNA for O-linked mannose beta1,2-N-acetylglucosaminyltransferase, complete cds.
YRI	chr1	46433745	UDP-GlcNAc	Homo sapiens UDP-GlcNAc mRNA for O-linked mannose beta1,2-N-acetylglucosaminyltransferase, complete cds.
YRI	chr1	46441592	C1orf190	hypothetical protein LOC541468
YRI	chr1	46485973	RAD54L	RAD54-like protein
YRI	chr1	46486003	RAD54L	RAD54-like protein
YRI	chr1	46496944	RAD54L	RAD54-like protein
YRI	chr1	46516658	LRRC41	MUF1 protein
YRI	chr1	46523263	LRRC41	MUF1 protein
YRI	chr1	46541966	UQCRH	ubiquinol-cytochrome c reductase hinge protein
YRI	chr1	46541966	UQCRH	Homo sapiens cDNA, FLJ92239, highly similar to Homo sapiens ubiquinol-cytochrome c reductase hinge protein (UQCRH), mRNA.
YRI	chr1	46578976	NSUN4	NOL1/NOP2/Sun domain family 4 protein
YRI	chr1	46578976	NSUN4	Putative methyltransferase NSUN4 (EC 2.1.1.-) (NOL1/NOP2/Sun domain family member 4).
YRI	chr1	46579462	NSUN4	NOL1/NOP2/Sun domain family 4 protein
YRI	chr1	46580094	NSUN4	Homo sapiens cDNA FLJ11515 fis, clone HEMBA1002241, weakly similar to PROLIFERATING-CELL NUCLEOLAR ANTIGEN P120.
YRI	chr1	46632525	FAAH	fatty acid amide hydrolase
YRI	chr1	46643846	DKFZp434A091	Homo sapiens mRNA; cDNA DKFZp434A091 (from clone DKFZp434A091); partial cds.
CEU	chr1	51206195	CDKN2C	cyclin-dependent kinase inhibitor 2C
CEU	chr1	51208229	CDKN2C	cyclin-dependent kinase inhibitor 2C
CEU	chr1	51340487	C1orf185	Uncharacterized protein C1orf185.
CEU	chr1	51474532	RNF11	ring finger protein 11
CEU	chr1	51525369	TTC39A	tetratricopeptide repeat domain 39A isoform 2
CEU	chr1	51533799	TTC39A	tetratricopeptide repeat domain 39A isoform 2
CEU	chr1	51535490	C1orf34	TPR repeat-containing protein C1orf34 (Differentially expressed in MCF7 with estradiol protein 6) (DEME-6).
CEU	chr1	51539831	TTC39A	tetratricopeptide repeat domain 39A isoform 2
CEU	chr1	51592522	EPS15	epidermal growth factor receptor pathway
CEU	chr1	51741369	EPS15	Homo sapiens cDNA FLJ26343 fis, clone HRT03401, highly similar to Epidermal growth factor receptor substrate 15.
CEU	chr1	51815438	OSBPL9	oxysterol binding protein-like 9 isoform a
CEU	chr1	51815438	OSBPL9	oxysterol binding protein-like 9 isoform a
CEU	chr1	51855133	OSBPL9	oxysterol binding protein-like 9 isoform e
CEU	chr1	51855133	OSBPL9	Homo sapiens mRNA for oxysterol-binding protein-like protein 9 isoform f variant protein.
CEU	chr1	51855133	OSBPL9	oxysterol binding protein-like 9 isoform f
CEU	chr1	51855133	OSBPL9	oxysterol binding protein-like 9 isoform b
CEU	chr1	51855133	OSBPL9	oxysterol binding protein-like 9 isoform d
CEU	chr1	51855133	OSBPL9	oxysterol binding protein-like 9 isoform e
CEU	chr1	51855133	OSBPL9	Homo sapiens mRNA for oxysterol-binding protein-like protein 9 isoform f variant protein.
CEU	chr1	51855133	OSBPL9	oxysterol binding protein-like 9 isoform f
CEU	chr1	51855133	OSBPL9	oxysterol binding protein-like 9 isoform b
CEU	chr1	51855133	OSBPL9	oxysterol binding protein-like 9 isoform d
CEU	chr1	51968080	OSBPL9	oxysterol binding protein-like 9 isoform a
CEU	chr1	51968080	OSBPL9	oxysterol binding protein-like 9 isoform a
CEU	chr1	51968110	OSBPL9	oxysterol binding protein-like 9 isoform c
CEU	chr1	51968110	OSBPL9	oxysterol binding protein-like 9 isoform c
CEU	chr1	51997883	OSBPL9	oxysterol binding protein-like 9 isoform a
CEU	chr1	51997883	OSBPL9	oxysterol binding protein-like 9 isoform a
CEU	chr1	52027453	NRD1	Nardilysin (N-arginine dibasic convertase) (Fragment).
CEU	chr1	52027453	NRD1	nardilysin isoform a
CEU	chr1	52027453	NRD1	nardilysin isoform b
CEU	chr1	52027827	NRD1	nardilysin isoform a
CEU	chr1	52029837	NRD1	nardilysin isoform b
CEU	chr1	52052810	NRD1	nardilysin isoform b
CEU	chr1	52075224	AK090844	Homo sapiens cDNA FLJ33525 fis, clone BRAMY2006779.
CEU	chr1	52157422	RAB3B	RAB3B, member RAS oncogene family
CEU	chr1	52258391	TXNDC12	endoplasmic reticulum thioredoxin superfamily
CEU	chr1	52270364	KTI12	KTI12 homolog, chromatin associated
CEU	chr1	52294560	BTF3L4	basic transcription factor 3-like 4 isoform 1
CEU	chr1	52298083	BTF3L4	basic transcription factor 3-like 4 isoform 1
CEU	chr1	52380633	ZFYVE9	zinc finger, FYVE domain containing 9 isoform 2
CEU	chr1	52380633	ZFYVE9	zinc finger, FYVE domain containing 9 isoform 3
CEU	chr1	52380633	ZFYVE9	zinc finger, FYVE domain containing 9 isoform 1
CEU	chr1	52588854	CC2D1B	coiled-coil and C2 domain containing 1B
CEU	chr1	52590791	CC2D1B	coiled-coil and C2 domain containing 1B
CEU	chr1	52611088	ORC1L	origin recognition complex, subunit 1
CEU	chr1	52642806	PRPF38A	PRP38 pre-mRNA processing factor 38 (yeast)
CEU	chr1	52642806	PRPF38A	Pre-mRNA-splicing factor 38A.
CEU	chr1	52661535	ZCCHC11	zinc finger, CCHC domain containing 11 isoform
CEU	chr1	52669263	ZCCHC11	zinc finger, CCHC domain containing 11 isoform
CEU	chr1	52676479	ZCCHC11	zinc finger, CCHC domain containing 11 isoform
CEU	chr1	52684524	ZCCHC11	zinc finger, CCHC domain containing 11 isoform
CEU	chr1	52700463	ZCCHC11	zinc finger, CCHC domain containing 11 isoform
CEU	chr1	52715967	ZCCHC11	Homo sapiens cDNA FLJ38414 fis, clone FEBRA2009514.
CEU	chr1	52753055	ZCCHC11	Zinc finger CCHC domain-containing protein 11.
CEU	chr1	52840631	GPX7	glutathione peroxidase 7
CEU	chr1	97957911	DPYD	DPYD protein (Dihydropyrimidine dehydrogenase, isoform CRA_a) (Dihydropyrimidine dehydrogenase).
CEU	chr1	98226143	AK094607	Homo sapiens cDNA FLJ37288 fis, clone BRAMY2014205.
CEU	chr1	98281500	AX747691	cDNA FLJ35409 fis, clone SKNSH2009435.
CEU	chr1	98282439	AK311400	Homo sapiens cDNA FLJ37288 fis, clone BRAMY2014205.
YRI	chr1	113734997	MAGI3	membrane-associated guanylate kinase-related 3
YRI	chr1	113934628	MAGI3	membrane-associated guanylate kinase-related 3
YRI	chr1	114003224	KIAA1634	Homo sapiens mRNA for KIAA1634 protein, partial cds.
YRI	chr1	114025055	KIAA1634	Homo sapiens mRNA for KIAA1634 protein, partial cds.
YRI	chr1	114041346	PHTF1	putative homeodomain transcription factor 1
YRI	chr1	114047971	PHTF1	putative homeodomain transcription factor 1
YRI	chr1	114049911	PHTF1	putative homeodomain transcription factor 1
YRI	chr1	114069479	Lsx	Homo sapiens mRNA for homeobox protein LSX.
YRI	chr1	114105976	RSBN1	round spermatid basic protein 1
YRI	chr1	114105976	RSBN1	Homo sapiens cDNA FLJ11220 fis, clone PLACE1008129.
YRI	chr1	114157960	PTPN22	protein tyrosine phosphatase, non-receptor type
YRI	chr1	114157960	PTPN22	PTPN22 protein (Protein tyrosine phosphatase, non-receptor type 22 (Lymphoid), isoform CRA_d).
YRI	chr1	114163443	PTPN22	protein tyrosine phosphatase, non-receptor type
YRI	chr1	114177091	PTPN22	protein tyrosine phosphatase, non-receptor type
YRI	chr1	114200779	AK123199	Homo sapiens cDNA FLJ41205 fis, clone BRALZ2010186.
YRI	chr1	114220958	BCL2L15	pro-apoptotic Bcl-2 protein
YRI	chr1	114220958	BCL2L15	Homo sapiens cDNA FLJ78388 complete cds.
YRI	chr1	114225917	BCL2L15	Homo sapiens cDNA: FLJ22588 fis, clone HSI02845.
YRI	chr1	114239199	AP4B1	adaptor-related protein complex 4, beta 1
YRI	chr1	114239200	AP4B1	adaptor-related protein complex 4, beta 1
YRI	chr1	114239204	AP4B1	adaptor-related protein complex 4, beta 1
YRI	chr1	114249560	DCLRE1B	Homo sapiens clone 332-9E mRNA sequence.
YRI	chr1	114249560	DCLRE1B	DNA cross-link repair 1B (PSO2 homolog, S.
YRI	chr1	114249560	DCLRE1B	Homo sapiens clone P60-1a mRNA sequence.
YRI	chr1	114268146	BC048113	Homo sapiens cDNA clone IMAGE:4825288.
YRI	chr1	114268146	BC036361	Homo sapiens cDNA clone IMAGE:4825288.
CEU	chr1	171844097	ANKRD45	ankyrin repeat domain 45
YRI	chr1	171844097	ANKRD45	ankyrin repeat domain 45
CEU	chr1	171893406	ANKRD45	ankyrin repeat domain 45
YRI	chr1	171893406	ANKRD45	ankyrin repeat domain 45
CEU	chr1	171950702	KLHL20	kelch-like 20
YRI	chr1	171950702	KLHL20	kelch-like 20
CEU	chr1	171951328	KLHL20	kelch-like 20
YRI	chr1	171951328	KLHL20	kelch-like 20
CEU	chr1	172035310	CENPL	Homo sapiens cDNA FLJ31044 fis, clone HSYRA2000253.
CEU	chr1	172035310	CENPL	centromere protein L isoform 2
CEU	chr1	172035310	CENPL	centromere protein L isoform 1
YRI	chr1	172035310	CENPL	Homo sapiens cDNA FLJ31044 fis, clone HSYRA2000253.
YRI	chr1	172035310	CENPL	centromere protein L isoform 2
YRI	chr1	172035310	CENPL	centromere protein L isoform 1
CEU	chr1	172060580	DARS2	aspartyl-tRNA synthetase 2, mitochondrial
YRI	chr1	172060580	DARS2	aspartyl-tRNA synthetase 2, mitochondrial
CEU	chr1	172076626	DARS2	aspartyl-tRNA synthetase 2, mitochondrial
YRI	chr1	172076626	DARS2	aspartyl-tRNA synthetase 2, mitochondrial
CEU	chr1	172099661	GAS5	Homo sapiens mRNA; cDNA DKFZp564D0164 (from clone DKFZp564D0164).
YRI	chr1	172099661	GAS5	Homo sapiens mRNA; cDNA DKFZp564D0164 (from clone DKFZp564D0164).
CEU	chr1	172099935	SNORD81	Homo sapiens small nucleolar RNA, C/D box 81 (SNORD81), non-coding RNA.
YRI	chr1	172099935	SNORD81	Homo sapiens small nucleolar RNA, C/D box 81 (SNORD81), non-coding RNA.
CEU	chr1	172100129	SNORD47	Homo sapiens small nucleolar RNA, C/D box 47 (SNORD47), non-coding RNA.
YRI	chr1	172100129	SNORD47	Homo sapiens small nucleolar RNA, C/D box 47 (SNORD47), non-coding RNA.
CEU	chr1	172100593	SNORD80	Homo sapiens small nucleolar RNA, C/D box 80 (SNORD80), non-coding RNA.
YRI	chr1	172100593	SNORD80	Homo sapiens small nucleolar RNA, C/D box 80 (SNORD80), non-coding RNA.
CEU	chr1	172101110	SNORD79	Homo sapiens small nucleolar RNA, C/D box 79 (SNORD79), non-coding RNA.
YRI	chr1	172101110	SNORD79	Homo sapiens small nucleolar RNA, C/D box 79 (SNORD79), non-coding RNA.
CEU	chr1	172101393	SNORD78	Homo sapiens small nucleolar RNA, C/D box 78 (SNORD78), non-coding RNA.
YRI	chr1	172101393	SNORD78	Homo sapiens small nucleolar RNA, C/D box 78 (SNORD78), non-coding RNA.
CEU	chr1	172101728	SNORD44	Homo sapiens small nucleolar RNA, C/D box 44 (SNORD44), non-coding RNA.
YRI	chr1	172101728	SNORD44	Homo sapiens small nucleolar RNA, C/D box 44 (SNORD44), non-coding RNA.
CEU	chr1	172102071	SNORD77	Homo sapiens small nucleolar RNA, C/D box 77 (SNORD77), non-coding RNA.
YRI	chr1	172102071	SNORD77	Homo sapiens small nucleolar RNA, C/D box 77 (SNORD77), non-coding RNA.
CEU	chr1	172102395	SNORD76	Homo sapiens small nucleolar RNA, C/D box 76 (SNORD76), non-coding RNA.
YRI	chr1	172102395	SNORD76	Homo sapiens small nucleolar RNA, C/D box 76 (SNORD76), non-coding RNA.
CEU	chr1	172102639	SNORD75	Homo sapiens small nucleolar RNA, C/D box 75 (SNORD75), non-coding RNA.
YRI	chr1	172102639	SNORD75	Homo sapiens small nucleolar RNA, C/D box 75 (SNORD75), non-coding RNA.
CEU	chr1	172103434	SNORD74	Homo sapiens small nucleolar RNA, C/D box 74 (SNORD74), non-coding RNA.
YRI	chr1	172103434	SNORD74	Homo sapiens small nucleolar RNA, C/D box 74 (SNORD74), non-coding RNA.
CEU	chr1	172103842	ZBTB37	zinc finger and BTB domain containing 37 isoform
YRI	chr1	172103842	ZBTB37	zinc finger and BTB domain containing 37 isoform
CEU	chr1	172104115	ZBTB37	zinc finger and BTB domain containing 37 isoform
YRI	chr1	172104115	ZBTB37	zinc finger and BTB domain containing 37 isoform
CEU	chr1	172104685	ZBTB37	zinc finger and BTB domain containing 37 isoform
YRI	chr1	172104685	ZBTB37	zinc finger and BTB domain containing 37 isoform
CEU	chr1	172134307	DQ593451	DQ593451
YRI	chr1	172134307	DQ593451	DQ593451
CEU	chr1	172139564	SERPINC1	serpin peptidase inhibitor, clade C, member 1
YRI	chr1	172139564	SERPINC1	serpin peptidase inhibitor, clade C, member 1
CEU	chr1	172166974	RC3H1	roquin
YRI	chr1	172166974	RC3H1	roquin
CEU	chr1	172174459	RC3H1	roquin
YRI	chr1	172174459	RC3H1	roquin
CEU	chr1	172395256	RABGAP1L	RAB GTPase activating protein 1-like isoform A
YRI	chr1	172395256	RABGAP1L	RAB GTPase activating protein 1-like isoform A
CEU	chr1	172486235	RABGAP1L	RAB GTPase activating protein 1-like isoform A
YRI	chr1	172486235	RABGAP1L	RAB GTPase activating protein 1-like isoform A
CEU	chr1	172510875	RABGAP1L	RAB GTPase activating protein 1-like.
YRI	chr1	172510875	RABGAP1L	RAB GTPase activating protein 1-like.
CEU	chr1	172683834	GPR52	G protein-coupled receptor 52
YRI	chr1	172683834	GPR52	G protein-coupled receptor 52
YRI	chr1	172936294	IDN4-GGTR7	IDN4-GGTR7 protein (HCG2024869, isoform CRA_b).
YRI	chr1	172936294	KIAA0471	Putative uncharacterized protein.
YRI	chr1	172936780	KIAA0471	Putative uncharacterized protein.
YRI	chr1	173035716	KIAA0471	Putative uncharacterized protein.
CEU	chr1	173110218	RABGAP1L	RAB GTPase activating protein 1-like isoform B
YRI	chr1	173110218	RABGAP1L	RAB GTPase activating protein 1-like isoform B
CEU	chr1	173111306	RABGAP1L	RAB GTPase activating protein 1-like isoform B
YRI	chr1	173111306	RABGAP1L	RAB GTPase activating protein 1-like isoform B
YRI	chr1	173113152	KIAA0471	Putative uncharacterized protein.
YRI	chr1	173235193	CACYBP	calcyclin binding protein isoform 2
YRI	chr1	173235514	CACYBP	calcyclin binding protein isoform 1
YRI	chr1	173249750	MRPS14	mitochondrial ribosomal protein S14
YRI	chr1	173249750	MRPS14	Homo sapiens cDNA, FLJ17957.
YRI	chr1	211190599	VASH2	vasohibin 2 isoform 1
YRI	chr1	211190599	FLJ12505	Homo sapiens cDNA FLJ12505 fis, clone NT2RM2001699.
YRI	chr1	211191303	VASH2	vasohibin 2 isoform 1
YRI	chr1	211232146	ANGEL2	LOC90806 protein
YRI	chr1	211232146	ANGEL2	Protein angel homolog 2.
YRI	chr1	211246503	ANGEL2	LOC90806 protein
YRI	chr1	211291219	RPS6KC1	ribosomal protein S6 kinase, 52kDa, polypeptide
YRI	chr1	211291275	RPK118	Homo sapiens RPK118 mRNA for RSK-like protein, complete cds.
YRI	chr1	211291275	RPS6KC1	ribosomal protein S6 kinase, 52kDa, polypeptide
YRI	chr1	211301346	RPK118	Homo sapiens RPK118 mRNA for RSK-like protein, complete cds.
YRI	chr1	211312902	RPK118	Homo sapiens RPK118 mRNA for RSK-like protein, complete cds.
CEU	chr10	21823426	C10orf114	hypothetical protein LOC399726
CEU	chr10	21842414	C10orf140	hypothetical protein LOC387640
CEU	chr10	21843945	AK055656	Homo sapiens cDNA FLJ31094 fis, clone IMR321000165.
CEU	chr10	21863107	MLLT10	MLLT10 protein (Myeloid/lymphoid or mixed-lineage leukemia (Trithorax homolog, Drosophila); translocated to, 10).
CEU	chr10	21863107	MLLT10	Myeloid/lymphoid or mixed-lineage leukemia (Trithorax homolog, Drosophila); translocated to, 10.
CEU	chr10	21863107	MLLT10	myeloid/lymphoid or mixed-lineage leukemia
CEU	chr10	21863107	MLLT10	Myeloid/lymphoid or mixed-lineage leukemia (Trithorax homolog, Drosophila); translocated to, 10 (AF10).
CEU	chr10	21863400	MLLT10	Myeloid/lymphoid or mixed-lineage leukemia (Trithorax homolog, Drosophila); translocated to, 10.
CEU	chr10	21863400	AF10/CALM	Homo sapiens mRNA for myeloid/lymphoid or mixed-lineage leukemia translocated to, 10 isoform a variant protein.
CEU	chr10	21863579	AF10/CALM	Homo sapiens mRNA for myeloid/lymphoid or mixed-lineage leukemia translocated to, 10 isoform a variant protein.
CEU	chr10	21863579	AF10	Type III AF10 protein (Fragment).
CEU	chr10	21863579	MLLT10	myeloid/lymphoid or mixed-lineage leukemia
CEU	chr10	21924265	CALM/AF10	Homo sapiens mRNA for myeloid/lymphoid or mixed-lineage leukemia translocated to, 10 isoform a variant protein.
CEU	chr10	21946046	DKFZp779J0967	Putative uncharacterized protein DKFZp779J0967 (Fragment).
CEU	chr10	22002575	AF10	Homo sapiens mRNA for myeloid/lymphoid or mixed-lineage leukemia translocated to, 10 isoform a variant protein.
CEU	chr10	22085482	DNAJC1	DnaJ (Hsp40) homolog, subfamily C, member 1
CEU	chr10	22085482	DNAJC1	DnaJ-like protein (Fragment).
CEU	chr10	22645304	COMMD3	Homo sapiens BUP mRNA, complete cds.
CEU	chr10	22645304	COMMD3	COMM domain containing 3
CEU	chr10	22645304	BMI1	BMI1 polycomb ring finger oncogene
CEU	chr10	22650145	BMI1	BMI1 polycomb ring finger oncogene
CEU	chr10	22674404	SPAG6	sperm associated antigen 6 isoform 1
CEU	chr10	22674404	SPAG6	sperm associated antigen 6 isoform 2
CEU	chr10	22674426	DKFZp434I153	Homo sapiens sperm flagellar protein Repro-SA-1 mRNA, complete cds.
YRI	chr10	37454790	ANKRD30A	ankyrin repeat domain 30A
YRI	chr10	38130452	ZNF248	Zinc finger protein 248 (Zinc finger protein 248, isoform CRA_b) (ZNF248 protein).
YRI	chr10	38131774	ZNF248	Homo sapiens mRNA for zinc finger protein 248 (ZNF248 gene).
YRI	chr10	38157904	ZNF248	zinc finger protein 248
YRI	chr10	38157904	ZNF248	Zinc finger protein 248 (Zinc finger protein 248, isoform CRA_b) (ZNF248 protein).
YRI	chr10	38278800	ZNF25	zinc finger protein 25
YRI	chr10	38278800	ZNF25	Zinc finger protein 25.
YRI	chr10	38339583	ZNF33A	zinc finger protein 33A isoform b
YRI	chr10	38339583	ZNF33A	zinc finger protein 33A isoform a
YRI	chr10	38339583	ZNF33A	CDNA: FLJ23404 fis, clone HEP18862 (Zinc finger protein 33A, isoform CRA_c).
YRI	chr10	38345804	ZNF33A	Homo sapiens brain my041 protein mRNA, complete cds.
YRI	chr10	38423280	ZNF37A	zinc finger protein 37a
YRI	chr10	38504604	BC046442	Homo sapiens cDNA clone IMAGE:4825074.
YRI	chr10	38685313	HSD17B7P2	Homo sapiens 17-beta-hydroxysteroid dehydrogenase type VII isoform mRNA, complete cds.
YRI	chr10	38685313	HSD17B7P2	17-beta-hydroxysteroid dehydrogenase type VII.
YRI	chr10	38712005	BC048143	Homo sapiens similar to cell division cycle 10, mRNA (cDNA clone IMAGE:5296867).
YRI	chr10	38766553	DQ593908	DQ593908
YRI	chr10	38776800	DQ597235	DQ597235
YRI	chr10	38776862	DQ589481	Homo sapiens cDNA FLJ44672 fis, clone BRACE3006553.
YRI	chr10	38779050	DQ575272	Putative uncharacterized protein FLJ44672.
CEU	chr10	68605917	CTNNA3	catenin, alpha 3
CEU	chr10	69226432	DNAJC12	J domain containing protein 1 isoform a
CEU	chr10	69240971	DNAJC12	J domain containing protein 1 isoform b
CEU	chr10	69314432	SIRT1	sirtuin 1 isoform a
CEU	chr10	69314944	SIRT1	sirtuin 1 isoform a
CEU	chr10	69321165	SIRT1	Sirtuin (Silent mating type information regulation 2 homolog) 1 (S. cerevisiae).
CEU	chr10	69351661	HERC4	hect domain and RLD 4 isoform b
CEU	chr10	69351661	HERC4	hect domain and RLD 4 isoform a
CEU	chr10	69351661	KIAA1593	Homo sapiens mRNA for KIAA1593 protein, partial cds.
CEU	chr10	69394554	HERC4	hect domain and RLD 4 isoform b
CEU	chr10	69498772	HERC4	Probable E3 ubiquitin-protein ligase HERC4 (EC 6.3.2.-) (HECT domain and RCC1-like domain-containing protein 4).
CEU	chr10	73645811	C10orf104	hypothetical protein LOC119504
CEU	chr10	73703682	DDIT4	RTP801
CEU	chr10	73762593	DKFZp586B2023	Homo sapiens cDNA FLJ20027 fis, clone ADSE01901.
CEU	chr10	73762593	DNAJB12	DnaJ (Hsp40) homolog, subfamily B, member 12
CEU	chr10	73797103	CBARA1	calcium binding atopy-related autoantigen 1
CEU	chr10	74121894	CCDC109A	Homo sapiens cDNA: FLJ22046 fis, clone HEP09276.
CEU	chr10	74121894	CCDC109A	coiled-coil domain containing 109A
YRI	chr10	74121894	CCDC109A	Homo sapiens cDNA: FLJ22046 fis, clone HEP09276.
YRI	chr10	74121894	CCDC109A	coiled-coil domain containing 109A
CEU	chr10	74122382	CCDC109A	Homo sapiens cDNA: FLJ22046 fis, clone HEP09276.
YRI	chr10	74122382	CCDC109A	Homo sapiens cDNA: FLJ22046 fis, clone HEP09276.
CEU	chr10	74323344	OIT3	oncoprotein-induced transcript 3
CEU	chr10	74323344	LZP	Homo sapiens full length insert cDNA YQ83G05.
YRI	chr10	74323344	OIT3	oncoprotein-induced transcript 3
YRI	chr10	74323344	LZP	Homo sapiens full length insert cDNA YQ83G05.
CEU	chr10	74364943	PLA2G12B	phospholipase A2, group XIIB
CEU	chr10	74364943	FKSG71	Homo sapiens group XIII secreted phospholipase A2 (FKSG71) gene, complete cds.
YRI	chr10	74364943	PLA2G12B	phospholipase A2, group XIIB
YRI	chr10	74364943	FKSG71	Homo sapiens group XIII secreted phospholipase A2 (FKSG71) gene, complete cds.
CEU	chr10	74436985	P4HA1	prolyl 4-hydroxylase, alpha I subunit isoform 2
CEU	chr10	74436985	P4HA1	prolyl 4-hydroxylase, alpha I subunit isoform 1
CEU	chr10	74436985	P4HA1	Homo sapiens mRNA for procollagen-proline, 2-oxoglutarate 4-dioxygenase (proline 4-hydroxylase), alpha polypeptide I variant, clone: HRT00758.
YRI	chr10	74436985	P4HA1	prolyl 4-hydroxylase, alpha I subunit isoform 2
YRI	chr10	74436985	P4HA1	prolyl 4-hydroxylase, alpha I subunit isoform 1
YRI	chr10	74436985	P4HA1	Homo sapiens mRNA for procollagen-proline, 2-oxoglutarate 4-dioxygenase (proline 4-hydroxylase), alpha polypeptide I variant, clone: HRT00758.
CEU	chr10	74540215	NUDT13	nudix-type motif 13
CEU	chr10	74540215	DKFZp586P2219	Homo sapiens cDNA, FLJ99796.
CEU	chr10	74540215	NUDT13	Nudix (Nucleoside diphosphate linked moiety X)-type motif 13 (Nudix (Nucleoside diphosphate linked moiety X)-type motif 13, isoform CRA_b).
CEU	chr10	74540215	NUDT13	Nucleoside diphosphate-linked moiety X motif 13 (EC 3.-.-.-) (Nudix motif 13) (Protein KiSS-16).
YRI	chr10	74540215	NUDT13	nudix-type motif 13
YRI	chr10	74540215	DKFZp586P2219	Homo sapiens cDNA, FLJ99796.
YRI	chr10	74540215	NUDT13	Nudix (Nucleoside diphosphate linked moiety X)-type motif 13 (Nudix (Nucleoside diphosphate linked moiety X)-type motif 13, isoform CRA_b).
YRI	chr10	74540215	NUDT13	Nucleoside diphosphate-linked moiety X motif 13 (EC 3.-.-.-) (Nudix motif 13) (Protein KiSS-16).
CEU	chr10	74554665	BC069792	Homo sapiens cDNA clone IMAGE:7262623, with apparent retained intron.
YRI	chr10	74554665	BC069792	Homo sapiens cDNA clone IMAGE:7262623, with apparent retained intron.
CEU	chr10	74564288	ECD	suppressor of S. cerevisiae gcr2 isoform 1
CEU	chr10	74564288	ECD	Homo sapiens cDNA FLJ12554 fis, clone NT2RM4000741, highly similar to SGT1 protein.
YRI	chr10	74564288	ECD	suppressor of S. cerevisiae gcr2 isoform 1
YRI	chr10	74564288	ECD	Homo sapiens cDNA FLJ12554 fis, clone NT2RM4000741, highly similar to SGT1 protein.
CEU	chr10	74597882	FAM149B1	hypothetical protein LOC317662
YRI	chr10	74597882	FAM149B1	hypothetical protein LOC317662
CEU	chr10	74607609	FAM149B1	hypothetical protein LOC317662
YRI	chr10	74607609	FAM149B1	hypothetical protein LOC317662
CEU	chr10	74638382	FAM149B1	hypothetical protein LOC317662
YRI	chr10	74638382	FAM149B1	hypothetical protein LOC317662
CEU	chr10	74663871	KIAA0974	Homo sapiens mRNA for KIAA0974 protein, partial cds.
YRI	chr10	74663871	KIAA0974	Homo sapiens mRNA for KIAA0974 protein, partial cds.
CEU	chr10	74672587	DNAJC9	DnaJ homolog, subfamily C, member 9
YRI	chr10	74672587	DNAJC9	DnaJ homolog, subfamily C, member 9
CEU	chr10	74678606	MRPS16	mitochondrial ribosomal protein S16
CEU	chr10	74678606	MRPS16	Homo sapiens MRPS16 mRNA for mitochondrial ribosomal protein S16, complete cds.
YRI	chr10	74678606	MRPS16	mitochondrial ribosomal protein S16
YRI	chr10	74678606	MRPS16	Homo sapiens MRPS16 mRNA for mitochondrial ribosomal protein S16, complete cds.
CEU	chr10	74682554	BC033983	Homo sapiens cDNA clone IMAGE:5295564.
YRI	chr10	74682554	BC033983	Homo sapiens cDNA clone IMAGE:5295564.
CEU	chr10	74683526	DKFZp686B203	Homo sapiens tetratricopeptide repeat-containing protein isoform A mRNA, complete cds.
CEU	chr10	74683526	TTC18	tetratricopeptide repeat domain 18
YRI	chr10	74683526	DKFZp686B203	Homo sapiens tetratricopeptide repeat-containing protein isoform A mRNA, complete cds.
YRI	chr10	74683526	TTC18	tetratricopeptide repeat domain 18
CEU	chr10	74723026	DKFZp686B203	Homo sapiens cDNA, FLJ98787.
YRI	chr10	74723026	DKFZp686B203	Homo sapiens cDNA, FLJ98787.
CEU	chr10	74805194	ANXA7	annexin VII isoform 2
CEU	chr10	74805194	ANXA7	annexin VII isoform 1
YRI	chr10	74805194	ANXA7	annexin VII isoform 2
YRI	chr10	74805194	ANXA7	annexin VII isoform 1
CEU	chr10	74809260	OK/SW-cl.95	Homo sapiens OK/SW-cl.95 mRNA for annexin A7, complete cds.
YRI	chr10	74809260	OK/SW-cl.95	Homo sapiens OK/SW-cl.95 mRNA for annexin A7, complete cds.
CEU	chr10	74809794	OK/SW-cl.95	Homo sapiens OK/SW-cl.95 mRNA for annexin A7, complete cds.
YRI	chr10	74809794	OK/SW-cl.95	Homo sapiens OK/SW-cl.95 mRNA for annexin A7, complete cds.
CEU	chr10	74850402	ZMYND17	Homo sapiens cDNA FLJ39565 fis, clone SKMUS2001201.
YRI	chr10	74850402	ZMYND17	Homo sapiens cDNA FLJ39565 fis, clone SKMUS2001201.
CEU	chr10	74853342	ZMYND17	zinc finger, MYND domain containing 17
CEU	chr10	74853342	ZMYND17	Zinc finger MYND domain-containing protein 17.
YRI	chr10	74853342	ZMYND17	zinc finger, MYND domain containing 17
YRI	chr10	74853342	ZMYND17	Zinc finger MYND domain-containing protein 17.
CEU	chr10	74866617	PPP3CB	protein phosphatase 3 (formerly 2B), catalytic
YRI	chr10	74866617	PPP3CB	protein phosphatase 3 (formerly 2B), catalytic
CEU	chr10	74873565	PPP3CB	protein phosphatase 3 (formerly 2B), catalytic
YRI	chr10	74873565	PPP3CB	protein phosphatase 3 (formerly 2B), catalytic
CEU	chr10	74925287	BC080555	Homo sapiens cDNA clone IMAGE:6261730.
YRI	chr10	74925287	BC080555	Homo sapiens cDNA clone IMAGE:6261730.
CEU	chr10	74927301	USP54	cDNA FLJ44533 fis, clone UTERU3004523.
CEU	chr10	74927301	USP54	USP54 protein (Fragment).
CEU	chr10	74927301	USP54	Homo sapiens mRNA for ubiquitin specific proteinase 54 (USP54 gene).
CEU	chr10	74927301	USP54	ubiquitin specific peptidase 54
YRI	chr10	74927301	USP54	cDNA FLJ44533 fis, clone UTERU3004523.
YRI	chr10	74927301	USP54	USP54 protein (Fragment).
YRI	chr10	74927301	USP54	Homo sapiens mRNA for ubiquitin specific proteinase 54 (USP54 gene).
YRI	chr10	74927301	USP54	ubiquitin specific peptidase 54
CEU	chr10	74948504	USP54	ubiquitin specific peptidase 54
YRI	chr10	74948504	USP54	ubiquitin specific peptidase 54
CEU	chr10	74965964	USP54	Homo sapiens mRNA for ubiquitin specific proteinase 54 (USP54 gene).
YRI	chr10	74965964	USP54	Homo sapiens mRNA for ubiquitin specific proteinase 54 (USP54 gene).
CEU	chr10	75061417	MYOZ1	myozenin 1
YRI	chr10	75061417	MYOZ1	myozenin 1
CEU	chr10	75074649	SYNPO2L	synaptopodin 2-like isoform b
CEU	chr10	75074649	SYNPO2L	synaptopodin 2-like isoform a
YRI	chr10	75074649	SYNPO2L	synaptopodin 2-like isoform b
YRI	chr10	75074649	SYNPO2L	synaptopodin 2-like isoform a
CEU	chr10	75104061	CTGLF2	Uncharacterized protein CTGLF2.
YRI	chr10	75104061	CTGLF2	Uncharacterized protein CTGLF2.
CEU	chr10	75128317	BC063124	Homo sapiens cDNA, FLJ99586.
YRI	chr10	75128317	BC063124	Homo sapiens cDNA, FLJ99586.
CEU	chr10	75174137	SEC24C	Homo sapiens cDNA FLJ25646 fis, clone SYN00179, highly similar to SEC24 (S. cerevisiae) related gene family, member C.
CEU	chr10	75174137	SEC24C	SEC24-related protein C
YRI	chr10	75174137	SEC24C	Homo sapiens cDNA FLJ25646 fis, clone SYN00179, highly similar to SEC24 (S. cerevisiae) related gene family, member C.
YRI	chr10	75174137	SEC24C	SEC24-related protein C
CEU	chr10	75202054	FUT11	Homo sapiens cDNA FLJ38163 fis, clone DFNES2003192, weakly similar to Drosophila melanogaster mRNA for fucosyltransferase (FucTB gene).
CEU	chr10	75202054	FUT11	Alpha-(1,3)-fucosyltransferase 11 (EC 2.4.1.-) (Galactoside 3-L- fucosyltransferase 11) (Fucosyltransferase 11) (FucT-XI) (Fuc-TXI).
CEU	chr10	75202054	FUT11	fucosyltransferase 11 (alpha (1,3)
YRI	chr10	75202054	FUT11	Homo sapiens cDNA FLJ38163 fis, clone DFNES2003192, weakly similar to Drosophila melanogaster mRNA for fucosyltransferase (FucTB gene).
YRI	chr10	75202054	FUT11	Alpha-(1,3)-fucosyltransferase 11 (EC 2.4.1.-) (Galactoside 3-L- fucosyltransferase 11) (Fucosyltransferase 11) (FucT-XI) (Fuc-TXI).
YRI	chr10	75202054	FUT11	fucosyltransferase 11 (alpha (1,3)
CEU	chr10	75211813	CHCHD1	Uncharacterized protein CHCHD1.
CEU	chr10	75211813	CHCHD1	coiled-coil-helix-coiled-coil-helix domain
YRI	chr10	75211813	CHCHD1	Uncharacterized protein CHCHD1.
YRI	chr10	75211813	CHCHD1	coiled-coil-helix-coiled-coil-helix domain
CEU	chr10	75215340	BC137250	Homo sapiens cDNA FLJ34302 fis, clone FEBRA2007620.
YRI	chr10	75215340	BC137250	Homo sapiens cDNA FLJ34302 fis, clone FEBRA2007620.
CEU	chr10	75215610	KIAA0913	hypothetical protein LOC23053
YRI	chr10	75215610	KIAA0913	hypothetical protein LOC23053
CEU	chr10	75217348	AX747098	Homo sapiens cDNA FLJ34302 fis, clone FEBRA2007620.
YRI	chr10	75217348	AX747098	Homo sapiens cDNA FLJ34302 fis, clone FEBRA2007620.
CEU	chr10	75219935	KIAA0913	hypothetical protein LOC23053
YRI	chr10	75219935	KIAA0913	hypothetical protein LOC23053
CEU	chr10	75221087	KIAA0913	Homo sapiens KIAA0913 mRNA for KIAA0913 protein, partial cds.
YRI	chr10	75221087	KIAA0913	Homo sapiens KIAA0913 mRNA for KIAA0913 protein, partial cds.
CEU	chr10	75221622	KIAA0913	hypothetical protein LOC23053
CEU	chr10	75221622	KIAA0913	Zinc finger SWIM domain-containing protein KIAA0913.
YRI	chr10	75221622	KIAA0913	hypothetical protein LOC23053
YRI	chr10	75221622	KIAA0913	Zinc finger SWIM domain-containing protein KIAA0913.
CEU	chr10	75229396	KIAA0913	Homo sapiens cDNA FLJ13680 fis, clone PLACE2000007, highly similar to Homo sapiens mRNA for KIAA0913 protein.
YRI	chr10	75229396	KIAA0913	Homo sapiens cDNA FLJ13680 fis, clone PLACE2000007, highly similar to Homo sapiens mRNA for KIAA0913 protein.
CEU	chr10	75231674	NDST2	heparan glucosaminyl
YRI	chr10	75231674	NDST2	heparan glucosaminyl
CEU	chr10	75231679	NDST2	Homo sapiens mRNA for N-deacetylase/N-sulfotransferase (heparan glucosaminyl) 2 variant protein.
YRI	chr10	75231679	NDST2	Homo sapiens mRNA for N-deacetylase/N-sulfotransferase (heparan glucosaminyl) 2 variant protein.
CEU	chr10	75232437	NDST2	heparan glucosaminyl
YRI	chr10	75232437	NDST2	heparan glucosaminyl
YRI	chr10	103103814	FBW1A	Homo sapiens b-TRCP variant E3RS-IkappaB mRNA, partial cds.
YRI	chr10	103103814	BTRC	beta-transducin repeat containing protein
YRI	chr10	103328628	POLL	polymerase (DNA directed), lambda
YRI	chr10	103328628	POLL	Polymerase (DNA directed), lambda.
YRI	chr10	103328628	POLL	DNA polymerase lambda (EC 2.7.7.7) (Fragment).
YRI	chr10	103336961	AK130871	Homo sapiens cDNA FLJ27361 fis, clone UBA01976.
YRI	chr10	103338078	RP11-529I10.4	DPCD protein
YRI	chr10	103360410	FBXW4	F-box and WD repeat domain containing 4
YRI	chr10	103519876	FGF8	fibroblast growth factor 8 isoform E precursor
YRI	chr10	103519876	FGF8	fibroblast growth factor 8 isoform F precursor
YRI	chr10	103519876	FGF8	fibroblast growth factor 8 isoform B precursor
YRI	chr10	103519876	FGF8	fibroblast growth factor 8 isoform A precursor
YRI	chr10	103519876	fgf8f	Homo sapiens mRNA for FGF8f, complete cds.
YRI	chr10	103531071	NPM3	nucleophosmin/nucleoplasmin 3
YRI	chr10	103534198	KIAA0679	Homo sapiens mRNA for KIAA0679 protein, partial cds.
YRI	chr10	103534198	MGEA5	meningioma expressed antigen 5 (hyaluronidase)
YRI	chr10	103546792	MGEA5	meningioma expressed antigen 5 (hyaluronidase)
YRI	chr10	103548588	KIAA0679	Homo sapiens mRNA for KIAA0679 protein, partial cds.
YRI	chr10	103575720	KCHIP2	Homo sapiens A-type potassium channel modulatory protein 2 (KCHIP2) mRNA, complete cds.
YRI	chr10	103575720	KCNIP2	Kv channel-interacting protein 2 (KChIP2) (A-type potassium channel modulatory protein 2) (Potassium channel-interacting protein 2) (Cardiac voltage-gated potassium channel modulatory subunit).
YRI	chr10	103575720	KCNIP2	Kv channel interacting protein 2 isoform 5
YRI	chr10	103575720	KCNIP2	Kv channel interacting protein 2 isoform 2
YRI	chr10	103575720	KCNIP2	Kv channel interacting protein 2 isoform 6
YRI	chr10	103575720	KCNIP2	Kv channel interacting protein 2 isoform 1
YRI	chr10	103575720	KCNIP2	Kv channel interacting protein 2 isoform 4
YRI	chr10	103575720	KCNIP2	Kv channel interacting protein 2 isoform 3
YRI	chr10	103577387	KCNIP2	Kv channel interacting protein 2 isoform 7
YRI	chr10	103595345	C10orf76	Homo sapiens cDNA FLJ13114 fis, clone NT2RP3002603.
YRI	chr10	103595345	C10orf76	hypothetical protein LOC79591
YRI	chr10	103779197	RP11-190J1.9	Novel protein.
YRI	chr10	103815136	HPS6	Hermansky-Pudlak syndrome-6
YRI	chr10	103857314	LDB1	LIM domain binding 1 isoform 3
YRI	chr10	103857314	LDB1	LIM domain binding 1 isoform 1
YRI	chr10	103858294	LDB1	LIM domain binding 1 isoform 1
YRI	chr10	103882776	PPRC1	peroxisome proliferator-activated receptor
YRI	chr10	103882776	PPRC1	Peroxisome proliferator-activated receptor gamma coactivator-related protein 1 (PGC-1-related coactivator) (PRC).
YRI	chr10	103888846	KIAA0595	Homo sapiens mRNA for KIAA0595 protein, partial cds.
YRI	chr10	103901922	NOLC1	nucleolar and coiled-body phosphoprotein 1
YRI	chr10	103901922	NOLC1	NOLC1 protein (Nucleolar and coiled-body phosphoprotein 1, isoform CRA_a).
YRI	chr10	103976132	ELOVL3	elongation of very long chain fatty acids like
YRI	chr10	103979935	PITX3	paired-like homeodomain 3
YRI	chr10	103995248	BC068543	Homo sapiens cDNA clone IMAGE:30345987.
YRI	chr10	103995298	GBF1	GBF1 protein.
YRI	chr10	103995298	GBF1	golgi-specific brefeldin A resistant guanine
YRI	chr10	104144218	NFKB2	nuclear factor of kappa light polypeptide gene
YRI	chr10	104144328	NFKB2	nuclear factor of kappa light polypeptide gene
YRI	chr10	104145421	NFKB2	nuclear factor of kappa light polypeptide gene
YRI	chr10	104145489	NFKB2	nuclear factor of kappa light polypeptide gene
YRI	chr10	104152365	PSD	pleckstrin and Sec7 domain containing
YRI	chr10	104166131	KIAA2011	Putative uncharacterized protein.
YRI	chr10	104168968	FBXL15	F-box and leucine-rich repeat protein 15
YRI	chr10	104169560	FBXL15	F-box and leucine-rich repeat protein 15
YRI	chr10	104169755	FBXL15	F-box and leucine-rich repeat protein 15
YRI	chr10	104172991	HOYS6	Homo sapiens mRNA for HOYS6, complete cds.
YRI	chr10	104172991	CUEDC2	CUE domain containing 2
YRI	chr10	104199583	C10orf95	hypothetical protein LOC79946
YRI	chr10	104199584	BC089416	Homo sapiens mRNA; cDNA DKFZp566H0124 (from clone DKFZp566H0124).
YRI	chr10	104199584	AL050035	Homo sapiens mRNA; cDNA DKFZp566H0124 (from clone DKFZp566H0124).
YRI	chr10	104203586	AX746750	Homo sapiens cDNA FLJ33729 fis, clone BRAWH2017534.
YRI	chr11	31240746	DCDC1	doublecortin domain containing 1
YRI	chr11	31347952	DNAJC24	zinc finger, CSL domain containing 3
YRI	chr11	31408571	AL050199	Homo sapiens mRNA; cDNA DKFZp586D0923 (from clone DKFZp586D0923).
YRI	chr11	31410524	IMMP1L	IMP1 inner mitochondrial membrane
YRI	chr11	31430320	IMMP1L	IMP1 inner mitochondrial membrane
YRI	chr11	31430320	IMMP1L	Homo sapiens cDNA FLJ25059 fis, clone CBL04610.
YRI	chr11	31487872	DKFZp564P2272	Homo sapiens cDNA FLJ20498 fis, clone KAT08960.
YRI	chr11	31487872	ELP4	elongation protein 4 homolog
YRI	chr11	31487872	ELP4	Elongator complex protein 4 (hELP4) (PAX6 neighbor gene protein).
YRI	chr11	31762915	PAX6	Homo sapiens mRNA for paired box gene 6 isoform a variant protein.
YRI	chr11	31762915	PAX6	paired box gene 6 isoform a
YRI	chr11	31762915	PAX6	paired box gene 6 isoform b
CEU	chr11	46255803	CREB3L1	cAMP responsive element binding protein 3-like
YRI	chr11	46255803	CREB3L1	cAMP responsive element binding protein 3-like
CEU	chr11	46293787	OASIS	Homo sapiens mRNA for OASIS, complete cds.
YRI	chr11	46293787	OASIS	Homo sapiens mRNA for OASIS, complete cds.
CEU	chr11	46311314	DGKZ	diacylglycerol kinase zeta isoform 1
YRI	chr11	46311314	DGKZ	diacylglycerol kinase zeta isoform 1
CEU	chr11	46323562	DGKZ	cDNA FLJ41384 fis, clone BRCAN2014602, moderately similar to DIACYLGLYCEROL KINASE, ZETA (EC 2.7.1.107).
CEU	chr11	46323562	DGKZ	diacylglycerol kinase zeta isoform 3
CEU	chr11	46323562	DGKZ	DGKZ protein (Fragment).
YRI	chr11	46323562	DGKZ	cDNA FLJ41384 fis, clone BRCAN2014602, moderately similar to DIACYLGLYCEROL KINASE, ZETA (EC 2.7.1.107).
YRI	chr11	46323562	DGKZ	diacylglycerol kinase zeta isoform 3
YRI	chr11	46323562	DGKZ	DGKZ protein (Fragment).
CEU	chr11	46325531	DGKZ	diacylglycerol kinase zeta isoform 2
YRI	chr11	46325531	DGKZ	diacylglycerol kinase zeta isoform 2
CEU	chr11	46339720	DGKZ	diacylglycerol kinase zeta isoform 4
YRI	chr11	46339720	DGKZ	diacylglycerol kinase zeta isoform 4
CEU	chr11	46358909	MDK	midkine
YRI	chr11	46358909	MDK	midkine
CEU	chr11	46359193	MDK	midkine
YRI	chr11	46359193	MDK	midkine
CEU	chr11	46359794	MDK	midkine
CEU	chr11	46359794	MDK	Mutant truncated midkine A.
CEU	chr11	46359794	MDK	Homo sapiens cDNA FLJ27379 fis, clone UBA07284, highly similar to Midkine precursor.
YRI	chr11	46359794	MDK	midkine
YRI	chr11	46359794	MDK	Mutant truncated midkine A.
YRI	chr11	46359794	MDK	Homo sapiens cDNA FLJ27379 fis, clone UBA07284, highly similar to Midkine precursor.
CEU	chr11	46359878	MDK	midkine
CEU	chr11	46359878	MDK	Homo sapiens cDNA FLJ27379 fis, clone UBA07284, highly similar to Midkine precursor.
YRI	chr11	46359878	MDK	midkine
YRI	chr11	46359878	MDK	Homo sapiens cDNA FLJ27379 fis, clone UBA07284, highly similar to Midkine precursor.
CEU	chr11	46363215	CHRM4	cholinergic receptor, muscarinic 4
YRI	chr11	46363215	CHRM4	cholinergic receptor, muscarinic 4
CEU	chr11	46374539	AMBRA1	activating molecule in beclin-1-regulated
YRI	chr11	46374539	AMBRA1	activating molecule in beclin-1-regulated
CEU	chr11	46580986	HARBI1	harbinger transposase derived 1
YRI	chr11	46580986	HARBI1	harbinger transposase derived 1
CEU	chr11	46595702	KIAA0652	autophagy-related protein 13 isoform 2
YRI	chr11	46595702	KIAA0652	autophagy-related protein 13 isoform 2
CEU	chr11	46655207	ARHGAP1	Rho GTPase activating protein 1
YRI	chr11	46655207	ARHGAP1	Rho GTPase activating protein 1
CEU	chr11	46664947	ARHGAP1	Homo sapiens cDNA FLJ44440 fis, clone UTERU2019964, highly similar to RHO-GTPASE-ACTIVATING PROTEIN 1.
YRI	chr11	46664947	ARHGAP1	Homo sapiens cDNA FLJ44440 fis, clone UTERU2019964, highly similar to RHO-GTPASE-ACTIVATING PROTEIN 1.
CEU	chr11	46673208	ARHGAP1	Homo sapiens cDNA FLJ44440 fis, clone UTERU2019964, highly similar to RHO-GTPASE-ACTIVATING PROTEIN 1.
YRI	chr11	46673208	ARHGAP1	Homo sapiens cDNA FLJ44440 fis, clone UTERU2019964, highly similar to RHO-GTPASE-ACTIVATING PROTEIN 1.
CEU	chr11	46678943	ZNF408	zinc finger protein 408
YRI	chr11	46678943	ZNF408	zinc finger protein 408
CEU	chr11	46697318	F2	coagulation factor II preproprotein
CEU	chr11	46697318	coagulation factor II	Homo sapiens mRNA for prothrombin (coagulation factor II gene).
YRI	chr11	46697318	F2	coagulation factor II preproprotein
YRI	chr11	46697318	coagulation factor II	Homo sapiens mRNA for prothrombin (coagulation factor II gene).
CEU	chr11	46721659	CKAP5	CKAP5 protein.
CEU	chr11	46721659	CKAP5	colonic and hepatic tumor over-expressed protein
YRI	chr11	46721659	CKAP5	CKAP5 protein.
YRI	chr11	46721659	CKAP5	colonic and hepatic tumor over-expressed protein
CEU	chr11	46740514	SNORD67	Homo sapiens small nucleolar RNA, C/D box 67 (SNORD67), non-coding RNA.
YRI	chr11	46740514	SNORD67	Homo sapiens small nucleolar RNA, C/D box 67 (SNORD67), non-coding RNA.
CEU	chr11	46824553	CR612190	full-length cDNA clone CS0DB008YO18 of Neuroblastoma Cot 10-normalized of Homo sapiens (human).
YRI	chr11	46824553	CR612190	full-length cDNA clone CS0DB008YO18 of Neuroblastoma Cot 10-normalized of Homo sapiens (human).
CEU	chr11	46834993	MEGF7	Homo sapiens mRNA for MEGF7, partial cds.
CEU	chr11	46834993	LRP4	low density lipoprotein receptor-related protein
YRI	chr11	46834993	MEGF7	Homo sapiens mRNA for MEGF7, partial cds.
YRI	chr11	46834993	LRP4	low density lipoprotein receptor-related protein
CEU	chr11	46875647	FKSG56	Homo sapiens FKSG56 (FKSG56) mRNA, complete cds.
YRI	chr11	46875647	FKSG56	Homo sapiens FKSG56 (FKSG56) mRNA, complete cds.
YRI	chr11	46875647	FKSG56	Homo sapiens FKSG56 (FKSG56) mRNA, complete cds.
CEU	chr11	46876684	LRP10	Homo sapiens LRP10 mRNA for low density lipoprotein receptor-related protein 10, complete cds.
YRI	chr11	46876684	LRP10	Homo sapiens LRP10 mRNA for low density lipoprotein receptor-related protein 10, complete cds.
YRI	chr11	46876684	LRP10	Homo sapiens LRP10 mRNA for low density lipoprotein receptor-related protein 10, complete cds.
YRI	chr11	46914826	C11orf49	hypothetical protein LOC79096 isoform 1
YRI	chr11	46914826	C11orf49	hypothetical protein LOC79096 isoform 3
YRI	chr11	46914826	C11orf49	hypothetical protein LOC79096 isoform 2
YRI	chr11	46914826	C11orf49	hypothetical protein LOC79096 isoform 4
YRI	chr11	46914826	C11orf49	hypothetical protein LOC79096 isoform 1
YRI	chr11	46914826	C11orf49	hypothetical protein LOC79096 isoform 3
YRI	chr11	46914826	C11orf49	hypothetical protein LOC79096 isoform 2
YRI	chr11	46914826	C11orf49	hypothetical protein LOC79096 isoform 4
YRI	chr11	47142427	ARFGAP2	ADP-ribosylation factor GTPase activating
YRI	chr11	47142427	ARFGAP2	ADP-ribosylation factor GTPase activating
YRI	chr11	47152533	Nbla10535	Homo sapiens primary neuroblastoma cDNA, clone:Nbla10535, full insert sequence.
YRI	chr11	47152533	Nbla10535	Homo sapiens primary neuroblastoma cDNA, clone:Nbla10535, full insert sequence.
YRI	chr11	47155656	PACSIN3	protein kinase C and casein kinase substrate in
YRI	chr11	47155656	PACSIN3	Homo sapiens SH3 domain-containing protein 6511 mRNA, complete cds.
YRI	chr11	47155656	PACSIN3	protein kinase C and casein kinase substrate in
YRI	chr11	47155656	PACSIN3	Homo sapiens SH3 domain-containing protein 6511 mRNA, complete cds.
YRI	chr11	47193068	DDB2	damage-specific DNA binding protein 2
YRI	chr11	47193068	ddb2	Homo sapiens ddb2 mRNA for damage-specific DNA binding protein 2 splicing variant D1, complete cds.
YRI	chr11	47193068	DDB2	DNA damage-binding protein 2 (Damage-specific DNA-binding protein 2) (DDB p48 subunit) (DDBb) (UV-damaged DNA-binding protein 2) (UV-DDB 2).
YRI	chr11	47193221	ddb2	Homo sapiens ddb2 mRNA for damage-specific DNA binding protein 2 splicing variant D1, complete cds.
YRI	chr11	47194462	DDB2	damage-specific DNA binding protein 2
YRI	chr11	47194984	ddb2	Homo sapiens ddb2 mRNA for damage-specific DNA binding protein 2 splicing variant D1, complete cds.
YRI	chr11	47217428	ACP2	acid phosphatase 2, lysosomal isoform 1
YRI	chr11	47217428	ACP2	Homo sapiens cDNA, FLJ98553.
YRI	chr11	47220849	ACP2	acid phosphatase 2, lysosomal isoform 1
YRI	chr11	47226426	NR1H3	nuclear receptor subfamily 1, group H, member 3
YRI	chr11	47227042	NR1H3	nuclear receptor subfamily 1, group H, member 3
YRI	chr11	47236096	NR1H3	nuclear receptor subfamily 1, group H, member 3
YRI	chr11	47236105	NR1H3	nuclear receptor subfamily 1, group H, member 3
YRI	chr11	47237306	NR1H3	nuclear receptor subfamily 1, group H, member 3
YRI	chr11	47238523	NR1H3	nuclear receptor subfamily 1, group H, member 3
YRI	chr11	47247534	MADD	MAP-kinase activating death domain-containing
YRI	chr11	47247774	MADD	MAP-kinase activating death domain-containing
YRI	chr11	47248259	MADD	MAP-kinase activating death domain-containing
YRI	chr11	47268736	MADD	MAP-kinase activating death domain-containing
YRI	chr11	47309532	MYBPC3	myosin binding protein C, cardiac
YRI	chr11	47332984	SPI1	hematopoietic transcription factor PU.1 isoform
YRI	chr11	47333576	SLC39A13	Homo sapiens cDNA FLJ25785 fis, clone TST06832.
YRI	chr11	47336307	SPI1	hematopoietic transcription factor PU.1 isoform
YRI	chr11	47385402	DKFZp434A109	Homo sapiens cDNA FLJ25785 fis, clone TST06832.
YRI	chr11	47386626	SLC39A13	solute carrier family 39 (zinc transporter),
YRI	chr11	47396895	PSMC3	proteasome 26S ATPase subunit 3
YRI	chr11	47415890	RAPSN	43 kD receptor-associated protein of the synapse
YRI	chr11	47416611	RAPSN	43 kD receptor-associated protein of the synapse
YRI	chr11	47444559	AK054655	Homo sapiens cDNA FLJ30093 fis, clone BNGH41000033.
YRI	chr11	47446520	CUGBP1	CUG triplet repeat, RNA-binding protein 1
YRI	chr11	47448445	CUGBP1	CUG triplet repeat, RNA-binding protein 1
YRI	chr11	47448458	CUGBP1	CUG triplet repeat, RNA-binding protein 1
YRI	chr11	47448493	CUGBP1	CUG triplet repeat, RNA-binding protein 1
YRI	chr11	47449262	CUGBP1	CUG triplet repeat, RNA-binding protein 1
YRI	chr11	47543585	PTPMT1	Homo sapiens PNAS-129 mRNA, complete cds.
YRI	chr11	47543704	PTPMT1	protein tyrosine phosphatase, mitochondrial 1
YRI	chr11	47543704	DKFZp586K0821	Putative uncharacterized protein DKFZp586K0821 (Fragment).
YRI	chr11	47544033	PTPMT1	Homo sapiens PNAS-129 mRNA, complete cds.
YRI	chr11	47550325	KBTBD4	kelch repeat and BTB (POZ) domain containing 4
YRI	chr11	47557207	NDUFS3	NADH dehydrogenase (ubiquinone) Fe-S protein 3,
YRI	chr11	47564820	LOC399888	LOC399888 protein (Fragment).
YRI	chr11	47567791	C1QTNF4	C1q and tumor necrosis factor related protein 4
YRI	chr11	47567948	C1QTNF4	C1q and tumor necrosis factor related protein 4
YRI	chr11	47595443	MTCH2	mitochondrial carrier 2
YRI	chr11	47596186	MIMP	Homo sapiens HSPC032 mRNA, complete cds.
CEU	chr11	47958685	PTPRJ	protein tyrosine phosphatase, receptor type, J
CEU	chr11	48194937	OR4B1	olfactory receptor, family 4, subfamily B,
CEU	chr11	48223231	OR4X2	olfactory receptor, family 4, subfamily X,
CEU	chr11	48241988	OR4X1	olfactory receptor, family 4, subfamily X,
CEU	chr11	48284350	OR4S1	olfactory receptor, family 4, subfamily S,
CEU	chr11	48303068	OR4C3	olfactory receptor, family 4, subfamily C,
CEU	chr11	48323475	OR4C45	olfactory receptor, family 4, subfamily C,
CEU	chr11	48466920	OR4A47	olfactory receptor, family 4, subfamily A,
CEU	chr11	49124762	FGCP	Homo sapiens prostate-specific membrane protein 1 (FOLH1) pseudogene mRNA, partial sequence.
CEU	chr11	49124762	FOLH1	folate hydrolase 1 isoform 1
CEU	chr11	49124762	FOLH1	folate hydrolase 1 isoform 2
CEU	chr11	49124762	PSMAL	hypothetical protein LOC219595
CEU	chr11	49124762	FGCP	Prostate specific membrane antigen variant E.
CEU	chr11	49151484	FGCP	Homo sapiens mRNA for hypothetical protein, partial cds, clone:Hsa11-digit35-15-11-R.
CEU	chr11	49170889	FGCP	Homo sapiens folylpoly-gamma-glutamate carboxypeptidase (FGCP) mRNA, complete cds.
YRI	chr11	49170889	FGCP	Homo sapiens folylpoly-gamma-glutamate carboxypeptidase (FGCP) mRNA, complete cds.
YRI	chr11	49539050	BC142657	Homo sapiens cDNA clone IMAGE:40148135.
YRI	chr11	49930550	OR4C13	olfactory receptor, family 4, subfamily C,
YRI	chr11	49959683	OR4C12	olfactory receptor, family 4, subfamily C,
YRI	chr11	50195574	LOC441601	Homo sapiens septin 7 pseudogene, transcript variant 2, mRNA (cDNA clone IMAGE:5265802).
YRI	chr11	50324893	AB231714	Homo sapiens mRNA for hypothetical protein, partial sequence, clone:Hsa11-digit09-11-09-R.
YRI	chr11	50324893	AB231716	Homo sapiens mRNA for hypothetical protein, partial sequence, clone:Hsa11-digit09-11-09-R.
YRI	chr11	50324893	AB231717	Homo sapiens mRNA for hypothetical protein, partial sequence, clone:Hsa11-digit09-11-09-R.
YRI	chr11	50331810	AB231715	Homo sapiens mRNA for hypothetical protein, partial sequence, clone:Hsa11-digit09-11-09-R.
YRI	chr11	51268023	OR4A5	olfactory receptor, family 4, subfamily A,
YRI	chr11	51371857	OR4C46	olfactory receptor, family 4, subfamily C,
YRI	chr11	54786233	TRIM48	tripartite motif-containing 48
YRI	chr11	54817754	AB231737	Homo sapiens mRNA for hypothetical protein, partial sequence, clone:Hsa11-digit20-11-30-F.
YRI	chr11	54867252	OR4A16	olfactory receptor, family 4, subfamily A,
YRI	chr11	54891935	OR4A15	olfactory receptor, family 4, subfamily A,
YRI	chr11	55078358	OR4C15	olfactory receptor, family 4, subfamily C,
YRI	chr11	55096179	OR4C16	olfactory receptor, family 4, subfamily C,
YRI	chr11	55127492	OR4C11	olfactory receptor, family 4, subfamily C,
YRI	chr11	55162409	OR4P4	olfactory receptor, family 4, subfamily P,
YRI	chr11	55174955	OR4S2	olfactory receptor, family 4, subfamily S,
YRI	chr11	55182319	OR4C6	olfactory receptor, family 4, subfamily C,
YRI	chr11	55189218	OR4C6	olfactory receptor, family 4, subfamily C,
YRI	chr11	55297489	OR5D13	olfactory receptor, family 5, subfamily D,
YRI	chr11	55319607	OR5D14	olfactory receptor, family 5, subfamily D,
YRI	chr11	55335518	OR5L1	olfactory receptor, family 5, subfamily L,
YRI	chr11	55343681	OR5D18	olfactory receptor, family 5, subfamily D,
YRI	chr11	55351270	OR5L2	olfactory receptor, family 5, subfamily L,
YRI	chr11	55362803	OR5D16	olfactory receptor, family 5, subfamily D,
YRI	chr11	55410031	SPRYD5	SPRY domain containing 5
YRI	chr11	55437701	OR5W2	olfactory receptor, family 5, subfamily W,
YRI	chr11	55459507	OR5I1	olfactory receptor, family 5, subfamily I,
YRI	chr11	55491609	OR10AG1	olfactory receptor, family 10, subfamily AG,
YRI	chr11	55517732	OR5F1	olfactory receptor, family 5, subfamily F,
YRI	chr11	55554470	OR5AS1	olfactory receptor, family 5, subfamily AS,
YRI	chr11	55617359	OR8I2	olfactory receptor, family 8, subfamily I,
YRI	chr11	55629094	OR8H2	olfactory receptor, family 8, subfamily H,
YRI	chr11	55646424	OR8H3	olfactory receptor, family 8, subfamily H,
YRI	chr11	55660822	OR8J3	olfactory receptor, family 8, subfamily J,
YRI	chr11	55683445	OR8K5	olfactory receptor, family 8, subfamily K,
YRI	chr11	55700669	OR5J2	olfactory receptor, family 5, subfamily J,
YRI	chr11	55756157	OR5T2	olfactory receptor, family 5, subfamily T,
YRI	chr11	55776251	OR5T3	olfactory receptor, family 5, subfamily T,
YRI	chr11	55799690	OR5T1	olfactory receptor, family 5, subfamily T,
YRI	chr11	55814178	OR8H1	olfactory receptor, family 8, subfamily H,
YRI	chr11	55842358	OR8K3	olfactory receptor, family 8, subfamily K,
YRI	chr11	55870090	OR8K1	olfactory receptor, family 8, subfamily K,
YRI	chr11	55884298	OR8J1	olfactory receptor, family 8, subfamily J,
YRI	chr11	55941309	OR5R1	olfactory receptor, family 5, subfamily R,
YRI	chr11	55986520	OR5M9	olfactory receptor, family 5, subfamily M,
YRI	chr11	55993625	OR5M3	olfactory receptor, family 5, subfamily M,
YRI	chr11	56014486	OR5M8	olfactory receptor, family 5, subfamily M,
YRI	chr11	56066391	OR5M11	olfactory receptor, family 5, subfamily M,
YRI	chr11	56100825	OR5M10	olfactory receptor, family 5, subfamily M,
YRI	chr11	56136606	OR5M1	olfactory receptor, family 5, subfamily M,
YRI	chr12	34066482	ALG10	asparagine-linked glycosylation 10 homolog
YRI	chr12	36996823	ALG10B	asparagine-linked glycosylation 10 homolog B
YRI	chr12	36996835	ALG10	Homo sapiens cDNA FLJ41107 fis, clone BLADE2007923.
YRI	chr12	37224246	BC040886	Homo sapiens, clone IMAGE:5741868, mRNA.
CEU	chr12	42408678	PUS7L	pseudouridylate synthase 7 homolog (S.
CEU	chr12	42439019	IRAK4	interleukin-1 receptor-associated kinase 4
CEU	chr12	42439019	IRAK4	Interleukin-1 receptor-associated kinase 4 short form variant 2 (Interleukin-1 receptor-associated kinase 4 short form variant 4) (Interleukin-1 receptor-associated kinase 4 short form variant 3) (Interleukin-1 receptor-associated kinase 4 short form variant 1).
CEU	chr12	42473792	TWF1	twinfilin 1
CEU	chr12	42473792	TWF1	Homo sapiens mRNA for twinfilin isoform 1 variant protein.
CEU	chr12	42516228	TMEM117	transmembrane protein 117
CEU	chr12	42516228	TMEM117	TMEM117 protein.
CEU	chr12	42516228	DKFZp434K2435	Homo sapiens cDNA FLJ32725 fis, clone TESTI2000970.
CEU	chr12	86897946	C12orf50	hypothetical protein LOC160419
CEU	chr12	86901309	C12orf50	hypothetical protein LOC160419
CEU	chr12	86953398	C12orf29	hypothetical protein LOC91298
CEU	chr12	86953398	DKFZp434N2030	Homo sapiens cDNA FLJ38158 fis, clone DFNES2001091.
CEU	chr12	86966920	CEP290	centrosomal protein 290kDa
CEU	chr12	86973105	BC033323	Homo sapiens cDNA clone IMAGE:4830945.
CEU	chr12	87011508	CEP290	centrosomal protein 290kDa
CEU	chr12	87029109	CEP290	Homo sapiens monoclonal antibody 3H11 antigen mRNA, complete cds.
CEU	chr12	87060231	SMILE	Homo sapiens mRNA for SMILE protein.
CEU	chr12	87060231	TMTC3	transmembrane and tetratricopeptide repeat
CEU	chr12	87410697	KITLG	Homo sapiens stem cell factor precursor, mRNA, complete cds.
CEU	chr12	87410697	KITLG	KIT ligand isoform b precursor
CEU	chr12	87410697	KITLG	KIT ligand isoform a precursor
CEU	chr12	87424935	KITLG	Homo sapiens stem cell factor precursor, mRNA, complete cds.
CEU	chr12	87929033	AK055062	Homo sapiens cDNA FLJ30500 fis, clone BRAWH2000471.
YRI	chr12	109046564	IFT81	intraflagellar transport 81-like isoform 2
YRI	chr12	109046564	IFT81	intraflagellar transport 81-like isoform 1
YRI	chr12	109049547	IFT81	intraflagellar transport 81-like isoform 1
YRI	chr12	109203414	ATP2A2	ATPase, Ca++ transporting, slow twitch 2 isoform
YRI	chr12	109267624	ATP2A2	SERCA Ca(2+)-ATPase (Fragment).
YRI	chr12	109268388	ATP2A2	Homo sapiens cDNA FLJ20293 fis, clone HEP05659.
YRI	chr12	109296331	ANAPC7	anaphase-promoting complex subunit 7 isoform a
YRI	chr12	109297663	ANAPC7	anaphase-promoting complex subunit 7 isoform a
YRI	chr12	109357088	ARPC3	actin related protein 2/3 complex subunit 3
YRI	chr12	109374673	GPN3	GPN-loop GTPase 3
YRI	chr12	109390614	C12orf24	hypothetical protein LOC29902
YRI	chr12	109390614	C12orf24	Homo sapiens mRNA for hypothetical protein LOC29902 variant, clone: TST01862.
YRI	chr12	109409078	C12orf24	Homo sapiens mRNA for hypothetical protein LOC29902 variant, clone: TST01862.
YRI	chr12	109413712	VPS29	Homo sapiens x 007 protein mRNA, complete cds.
YRI	chr12	109413712	VPS29	vacuolar protein sorting 29 isoform 2
YRI	chr12	109413712	VPS29	vacuolar protein sorting 29 isoform 1
YRI	chr12	109423801	BC064974	Homo sapiens cDNA FLJ31577 fis, clone NT2RI2001910.
YRI	chr12	109424387	RAD9B	RAD9 homolog B
YRI	chr12	109424478	RAD9B	Cell cycle checkpoint control protein RAD9B homolog (RAD9 homolog B) (hRAD9B).
YRI	chr12	109434966	RAD9B	RAD9 homolog B
YRI	chr12	109456619	PPTC7	T-cell activation protein phosphatase 2C
YRI	chr12	109536262	UNQ9369	Homo sapiens cDNA: FLJ21127 fis, clone CAS06212.
YRI	chr12	109536262	TCTN1	tectonic family member 1 isoform 3
YRI	chr12	109536262	TCTN1	tectonic family member 1 isoform 1
YRI	chr12	109536262	TCTN1	tectonic family member 1 isoform 2
YRI	chr12	109536313	TCTN1	TCTN1 protein.
YRI	chr12	109536313	UNQ9369	Homo sapiens cDNA: FLJ21127 fis, clone CAS06212.
YRI	chr12	109550028	HVCN1	hydrogen voltage-gated channel 1
YRI	chr12	109570873	HVCN1	hydrogen voltage-gated channel 1
YRI	chr12	109642126	PPP1CC	protein phosphatase 1, catalytic subunit, gamma
YRI	chr12	109769193	CCDC63	Homo sapiens cDNA FLJ35843 fis, clone TESTI2006744.
YRI	chr12	109769193	CCDC63	coiled-coil domain containing 63
YRI	chr12	109833006	MYL2	slow cardiac myosin regulatory light chain 2
YRI	chr12	109858788	AJ276555	Homo sapiens mRNA for hypothetical protein (ORF1), clone 00275.
CEU	chr12	110021632	CUX2	Transcription factor CUX2 (Fragment).
CEU	chr12	110282865	FAM109A	hypothetical protein LOC144717
CEU	chr12	110284864	FAM109A	hypothetical protein LOC144717
CEU	chr12	110328134	SH2B3	SH2B adaptor protein 3
CEU	chr12	110340305	SH2B3	SH2B adaptor protein 3
CEU	chr12	110374400	ATXN2	Ataxin-2 (Spinocerebellar ataxia type 2 protein) (Trinucleotide repeat-containing gene 13 protein).
CEU	chr12	110374400	ATXN2	ataxin 2
CEU	chr12	110374400	ATXN2	Homo sapiens cDNA FLJ37698 fis, clone BRHIP2015679, highly similar to Ataxin-2.
CEU	chr12	110374637	ATXN2	Ataxin-2 (Spinocerebellar ataxia type 2 protein) (Trinucleotide repeat-containing gene 13 protein).
CEU	chr12	110434659	ATXN2	ataxin 2
YRI	chr12	110434659	ATXN2	ataxin 2
CEU	chr12	110564332	BRAP	BRCA1 associated protein
YRI	chr12	110564332	BRAP	BRCA1 associated protein
CEU	chr12	110608284	ACAD10	Acyl-CoA dehydrogenase family member 10 (ACAD-10).
CEU	chr12	110608284	ACAD10	acyl-Coenzyme A dehydrogenase family, member 10
YRI	chr12	110608284	ACAD10	Acyl-CoA dehydrogenase family member 10 (ACAD-10).
YRI	chr12	110608284	ACAD10	acyl-Coenzyme A dehydrogenase family, member 10
CEU	chr12	110634684	ACAD10	Homo sapiens cDNA FLJ35037 fis, clone OCBBF2016729, moderately similar to Probable acyl-CoA dehydrogenase - Deinococcus radiodurans.
YRI	chr12	110634684	ACAD10	Homo sapiens cDNA FLJ35037 fis, clone OCBBF2016729, moderately similar to Probable acyl-CoA dehydrogenase - Deinococcus radiodurans.
CEU	chr12	110637692	ACAD10	Homo sapiens cDNA FLJ35037 fis, clone OCBBF2016729, moderately similar to Probable acyl-CoA dehydrogenase - Deinococcus radiodurans.
YRI	chr12	110637692	ACAD10	Homo sapiens cDNA FLJ35037 fis, clone OCBBF2016729, moderately similar to Probable acyl-CoA dehydrogenase - Deinococcus radiodurans.
CEU	chr12	110688728	ALDH2	mitochondrial aldehyde dehydrogenase 2
YRI	chr12	110688728	ALDH2	mitochondrial aldehyde dehydrogenase 2
CEU	chr12	110761956	BC007973	Homo sapiens cDNA FLJ42164 fis, clone THYMU2007065, highly similar to Homo sapiens apoptosis-related protein PNAS-1.
CEU	chr12	110761956	PNAS-1	Homo sapiens apoptosis-related protein PNAS-1 (PNAS-1) mRNA, complete cds.
YRI	chr12	110761956	BC007973	Homo sapiens cDNA FLJ42164 fis, clone THYMU2007065, highly similar to Homo sapiens apoptosis-related protein PNAS-1.
YRI	chr12	110761956	PNAS-1	Homo sapiens apoptosis-related protein PNAS-1 (PNAS-1) mRNA, complete cds.
CEU	chr12	110764661	MAPKAPK5	mitogen-activated protein kinase-activated
YRI	chr12	110764661	MAPKAPK5	mitogen-activated protein kinase-activated
CEU	chr12	110787436	MAPKAPK5	mitogen-activated protein kinase-activated
YRI	chr12	110787436	MAPKAPK5	mitogen-activated protein kinase-activated
CEU	chr12	110853485	TMEM116	transmembrane protein 116
CEU	chr12	110853485	TMEM116	Homo sapiens cDNA FLJ90167 fis, clone MAMMA1000141.
YRI	chr12	110853485	TMEM116	transmembrane protein 116
YRI	chr12	110853485	TMEM116	Homo sapiens cDNA FLJ90167 fis, clone MAMMA1000141.
CEU	chr12	110858006	TMEM116	Homo sapiens cDNA FLJ90167 fis, clone MAMMA1000141.
YRI	chr12	110858006	TMEM116	Homo sapiens cDNA FLJ90167 fis, clone MAMMA1000141.
CEU	chr12	110932612	AX747754	Homo sapiens cDNA FLJ11466 fis, clone HEMBA1001640.
YRI	chr12	110932612	AX747754	Homo sapiens cDNA FLJ11466 fis, clone HEMBA1001640.
CEU	chr12	110935534	ERP29	endoplasmic reticulum protein 29 isoform 1
CEU	chr12	110935534	ERP29	endoplasmic reticulum protein 29 isoform 2
YRI	chr12	110935534	ERP29	endoplasmic reticulum protein 29 isoform 1
YRI	chr12	110935534	ERP29	endoplasmic reticulum protein 29 isoform 2
CEU	chr12	110948875	C12orf30	mitochondrial distribution and morphology 20
CEU	chr12	110948875	nap1	Homo sapiens nap1 mRNA for P120, complete cds.
YRI	chr12	110948875	C12orf30	mitochondrial distribution and morphology 20
YRI	chr12	110948875	nap1	Homo sapiens nap1 mRNA for P120, complete cds.
CEU	chr12	110961415	C12orf30	mitochondrial distribution and morphology 20
YRI	chr12	110961415	C12orf30	mitochondrial distribution and morphology 20
CEU	chr12	111047746	TRAFD1	TRAF-type zinc finger domain containing 1
YRI	chr12	111047746	TRAFD1	TRAF-type zinc finger domain containing 1
CEU	chr12	111047763	TRAFD1	TRAF-type zinc finger domain containing 1
YRI	chr12	111047763	TRAFD1	TRAF-type zinc finger domain containing 1
CEU	chr12	111082493	C12orf51	chromosome 12 open reading frame 51
YRI	chr12	111082493	C12orf51	chromosome 12 open reading frame 51
CEU	chr12	111125149	KIAA0614	Homo sapiens mRNA for KIAA0614 protein, partial cds.
YRI	chr12	111125149	KIAA0614	Homo sapiens mRNA for KIAA0614 protein, partial cds.
CEU	chr12	111171743	C12orf51	Uncharacterized protein C12orf51.
YRI	chr12	111171743	C12orf51	Uncharacterized protein C12orf51.
CEU	chr12	111173157	C12orf51	Uncharacterized protein C12orf51.
YRI	chr12	111173157	C12orf51	Uncharacterized protein C12orf51.
CEU	chr12	111327376	RPL6	ribosomal protein L6
YRI	chr12	111327376	RPL6	ribosomal protein L6
CEU	chr12	111329680	RPL6	ribosomal protein L6
YRI	chr12	111329680	RPL6	ribosomal protein L6
CEU	chr12	111340918	PTPN11	protein tyrosine phosphatase, non-receptor type
YRI	chr12	111340918	PTPN11	protein tyrosine phosphatase, non-receptor type
YRI	chr12	121670776	GPR81	G protein-coupled receptor 81
YRI	chr12	121751792	NIACR1	G protein-coupled receptor 109A
YRI	chr12	121765255	NIACR2	G protein-coupled receptor 109B
CEU	chr12	121778105	GPR81	G protein-coupled receptor 81
YRI	chr12	121778105	GPR81	G protein-coupled receptor 81
CEU	chr12	121803323	DENR	density-regulated protein
YRI	chr12	121803323	DENR	density-regulated protein
CEU	chr12	121825025	CCDC62	coiled-coil domain containing 62 isoform b
CEU	chr12	121825025	CCDC62	coiled-coil domain containing 62 isoform a
YRI	chr12	121825025	CCDC62	coiled-coil domain containing 62 isoform b
YRI	chr12	121825025	CCDC62	coiled-coil domain containing 62 isoform a
CEU	chr12	121827057	CCDC62	Coiled-coil domain-containing protein 60 (Aaa-protein) (Protein TSP- NY).
YRI	chr12	121827057	CCDC62	Coiled-coil domain-containing protein 60 (Aaa-protein) (Protein TSP- NY).
CEU	chr12	121839257	CCDC62	coiled-coil domain containing 62 isoform a
YRI	chr12	121839257	CCDC62	coiled-coil domain containing 62 isoform a
CEU	chr12	121885247	HIP1R	huntingtin interacting protein-1-related
YRI	chr12	121885247	HIP1R	huntingtin interacting protein-1-related
CEU	chr12	121885991	KIAA0655	Homo sapiens mRNA for KIAA0655 protein, partial cds.
CEU	chr12	121885991	HIP1R	huntingtin interacting protein-1-related
YRI	chr12	121885991	KIAA0655	Homo sapiens mRNA for KIAA0655 protein, partial cds.
YRI	chr12	121885991	HIP1R	huntingtin interacting protein-1-related
CEU	chr12	121906425	HIP1R	huntingtin interacting protein-1-related
YRI	chr12	121906425	HIP1R	huntingtin interacting protein-1-related
CEU	chr12	121915834	VPS37B	vacuolar protein sorting 37B
YRI	chr12	121915834	VPS37B	vacuolar protein sorting 37B
CEU	chr12	121979491	ABCB9	ATP-binding cassette, sub-family B (MDR/TAP),
CEU	chr12	121979491	KIAA1520	Homo sapiens mRNA for KIAA1520 protein, partial cds.
YRI	chr12	121979491	ABCB9	ATP-binding cassette, sub-family B (MDR/TAP),
YRI	chr12	121979491	KIAA1520	Homo sapiens mRNA for KIAA1520 protein, partial cds.
CEU	chr12	121981841	DKFZp547O175	Putative uncharacterized protein DKFZp547O175 (Fragment).
YRI	chr12	121981841	DKFZp547O175	Putative uncharacterized protein DKFZp547O175 (Fragment).
CEU	chr12	121989951	ABCB9	ATP-binding cassette, sub-family B (MDR/TAP),
YRI	chr12	121989951	ABCB9	ATP-binding cassette, sub-family B (MDR/TAP),
CEU	chr12	122025306	OGFOD2	2-oxoglutarate and iron-dependent oxygenase
CEU	chr12	122025306	OGFOD2	2-oxoglutarate and iron-dependent oxygenase domain-containing protein 2 (EC 1.14.11.-).
YRI	chr12	122025306	OGFOD2	2-oxoglutarate and iron-dependent oxygenase
YRI	chr12	122025306	OGFOD2	2-oxoglutarate and iron-dependent oxygenase domain-containing protein 2 (EC 1.14.11.-).
CEU	chr12	122025730	OGFOD2	2-oxoglutarate and iron-dependent oxygenase
CEU	chr12	122025730	OGFOD2	2-oxoglutarate and iron-dependent oxygenase domain-containing protein 2 (EC 1.14.11.-).
YRI	chr12	122025730	OGFOD2	2-oxoglutarate and iron-dependent oxygenase
YRI	chr12	122025730	OGFOD2	2-oxoglutarate and iron-dependent oxygenase domain-containing protein 2 (EC 1.14.11.-).
CEU	chr12	122030832	ARL6IP4	SRp25 nuclear protein isoform 1
CEU	chr12	122030832	ARL6IP4	SRp25 nuclear protein isoform 3
CEU	chr12	122030832	ARL6IP4	SRp25 nuclear protein isoform 2
CEU	chr12	122030832	ARL6IP4	SRp25 nuclear protein isoform 4
CEU	chr12	122030832	ARL6IP4	Homo sapiens mRNA for SRp25 nuclear protein, complete cds.
YRI	chr12	122030832	ARL6IP4	SRp25 nuclear protein isoform 1
YRI	chr12	122030832	ARL6IP4	SRp25 nuclear protein isoform 3
YRI	chr12	122030832	ARL6IP4	SRp25 nuclear protein isoform 2
YRI	chr12	122030832	ARL6IP4	SRp25 nuclear protein isoform 4
YRI	chr12	122030832	ARL6IP4	Homo sapiens mRNA for SRp25 nuclear protein, complete cds.
CEU	chr12	122030994	FLJ00169	cDNA, FLJ96871, highly similar to Homo sapiens ADP-ribosylation-like factor 6 interacting protein 4(ARL6IP4), mRNA.
YRI	chr12	122030994	FLJ00169	cDNA, FLJ96871, highly similar to Homo sapiens ADP-ribosylation-like factor 6 interacting protein 4(ARL6IP4), mRNA.
CEU	chr12	122031215	FLJ00169	cDNA, FLJ96871, highly similar to Homo sapiens ADP-ribosylation-like factor 6 interacting protein 4(ARL6IP4), mRNA.
YRI	chr12	122031215	FLJ00169	cDNA, FLJ96871, highly similar to Homo sapiens ADP-ribosylation-like factor 6 interacting protein 4(ARL6IP4), mRNA.
CEU	chr12	122031628	ARL6IP4	Homo sapiens mRNA for SRp25 nuclear protein, complete cds.
YRI	chr12	122031628	ARL6IP4	Homo sapiens mRNA for SRp25 nuclear protein, complete cds.
CEU	chr12	122033979	PITPNM2	phosphatidylinositol transfer protein,
YRI	chr12	122033979	PITPNM2	phosphatidylinositol transfer protein,
CEU	chr12	122050805	PITPNM2	phosphatidylinositol transfer protein,
YRI	chr12	122050805	PITPNM2	phosphatidylinositol transfer protein,
CEU	chr12	122206898	MPHOSPH9	M-phase phosphoprotein 9
CEU	chr12	122206898	MPHOSPH9	Homo sapiens cDNA FLJ12954 fis, clone NT2RP2005491, weakly similar to PARAMYOSIN.
YRI	chr12	122206898	MPHOSPH9	M-phase phosphoprotein 9
YRI	chr12	122206898	MPHOSPH9	Homo sapiens cDNA FLJ12954 fis, clone NT2RP2005491, weakly similar to PARAMYOSIN.
CEU	chr12	122283415	C12orf65	hypothetical protein LOC91574
CEU	chr12	122283415	C12orf65	Homo sapiens clone 022f05 My030 protein mRNA, complete cds.
YRI	chr12	122283415	C12orf65	hypothetical protein LOC91574
YRI	chr12	122283415	C12orf65	Homo sapiens clone 022f05 My030 protein mRNA, complete cds.
CEU	chr12	122311492	doc-1	Homo sapiens doc-1 (alias DORC1) mRNA, complete cds.
CEU	chr12	122311492	CDK2AP1	CDK2-associated protein 1
YRI	chr12	122311492	doc-1	Homo sapiens doc-1 (alias DORC1) mRNA, complete cds.
YRI	chr12	122311492	CDK2AP1	CDK2-associated protein 1
CEU	chr12	122346407	mop-3	Homo sapiens mRNA for MOP-3, complete cds.
CEU	chr12	122346407	SBNO1	sno, strawberry notch homolog 1
CEU	chr12	122346407	mop-3	cDNA FLJ10701 fis, clone NT2RP3000690.
YRI	chr12	122346407	mop-3	Homo sapiens mRNA for MOP-3, complete cds.
YRI	chr12	122346407	SBNO1	sno, strawberry notch homolog 1
YRI	chr12	122346407	mop-3	cDNA FLJ10701 fis, clone NT2RP3000690.
CEU	chr12	122354891	mop-3	Putative uncharacterized protein.
YRI	chr12	122354891	mop-3	Putative uncharacterized protein.
CEU	chr12	122371198	SBNO1	sno, strawberry notch homolog 1
YRI	chr12	122371198	SBNO1	sno, strawberry notch homolog 1
CEU	chr12	122434656	SETD8	SET domain-containing protein 8
YRI	chr12	122434656	SETD8	SET domain-containing protein 8
YRI	chr12	122465888	RILPL2	Rab interacting lysosomal protein-like 2
YRI	chr12	122508603	SNRNP35	small nuclear ribonucleoprotein 35kDa (U11/U12)
YRI	chr12	122508603	U1SNRNPBP	Homo sapiens cDNA FLJ40231 fis, clone TESTI2023025.
YRI	chr12	122516040	SNRNP35	small nuclear ribonucleoprotein 35kDa (U11/U12)
YRI	chr12	122522315	RILPL1	Rab interacting lysosomal protein-like 1
YRI	chr13	51404805	ATP7B	ATPase, Cu++ transporting, beta polypeptide
YRI	chr13	51484550	ALG11	Homo sapiens cDNA: FLJ21803 fis, clone HEP00738.
YRI	chr13	51484550	ALG11	asparagine-linked glycosylation 11,
YRI	chr13	51484550	UTP14C	UTP14, U3 small nucleolar ribonucleoprotein,
YRI	chr13	51492705	UTP14C	UTP14, U3 small nucleolar ribonucleoprotein,
YRI	chr13	51496142	UTP14C	UTP14, U3 small nucleolar ribonucleoprotein,
YRI	chr13	51500941	UTP14C	UTP14, U3 small nucleolar ribonucleoprotein,
YRI	chr13	51536900	NEK5	NIMA-related kinase 5
YRI	chr13	51565008	NEK5	NIMA-related kinase 5
YRI	chr13	51604779	NEK3	NIMA-related kinase 3
YRI	chr13	51639847	DKFZp434F1622	Homo sapiens cDNA FLJ14630 fis, clone NT2RP2000459.
YRI	chr13	51691485	DKFZp434F1622	Homo sapiens mRNA; cDNA DKFZp434F1622 (from clone DKFZp434F1622).
YRI	chr13	51849303	THSD1	thrombospondin type I domain-containing 1
YRI	chr13	51884737	VPS36	vacuolar protein sorting 36
YRI	chr13	51927495	CKAP2	cytoskeleton associated protein 2 isoform 1
YRI	chr13	51927495	CKAP2	cytoskeleton associated protein 2 isoform 2
YRI	chr13	51961128	LOC220115	Homo sapiens TPTE pseudogene, mRNA (cDNA clone IMAGE:5298506), with apparent retained intron.
YRI	chr13	52089605	HNRNPA1L2	heterogeneous nuclear ribonucleoprotein A1-like
YRI	chr13	52114628	HNRNPA1L2	heterogeneous nuclear ribonucleoprotein A1-like
YRI	chr13	52125001	SUGT1	Homo sapiens HDCMD34P mRNA, complete cds.
YRI	chr13	52125001	SUGT1	suppressor of G2 allele of SKP1 isoform b
YRI	chr13	52175399	LECT1	leukocyte cell derived chemotaxin 1 isoform 1
YRI	chr13	52175399	LECT1	leukocyte cell derived chemotaxin 1 isoform 2
YRI	chr13	56613052	PRR20	proline rich 20
YRI	chr13	57103789	PCDH17	protocadherin 17 precursor
YRI	chr13	57138787	PCH68	Homo sapiens protocadherin 68 (PCH68) mRNA, complete cds.
CEU	chr13	76352304	KCTD12	potassium channel tetramerisation domain
CEU	chr13	76353988	KCTD12	potassium channel tetramerisation domain
CEU	chr13	76400200	BC115358	Homo sapiens basic transcription factor 3, like 1, mRNA (cDNA clone IMAGE:40013884).
CEU	chr13	76462795	CLN5	ceroid-lipofuscinosis, neuronal 5
CEU	chr13	76477396	FBXL3	F-box and leucine-rich repeat protein 3
CEU	chr13	76516792	KIAA0916	Homo sapiens mRNA for KIAA0916 protein, partial cds.
CEU	chr13	76516792	MYCBP2	MYC binding protein 2
CEU	chr13	76569505	DKFZp586G0322	Putative uncharacterized protein DKFZp586G0322 (Fragment).
CEU	chr13	76569670	DKFZp586G0322	Putative uncharacterized protein DKFZp586G0322 (Fragment).
CEU	chr14	65548904	CR594591	RcNSEP1 (Fragment).
CEU	chr14	66022841	BC070365	Homo sapiens similar to CG32662-PA, mRNA (cDNA clone IMAGE:5163906).
CEU	chr14	66022841	BC033546	Homo sapiens similar to CG32662-PA, mRNA (cDNA clone IMAGE:5163906).
YRI	chr14	66022841	BC070365	Homo sapiens similar to CG32662-PA, mRNA (cDNA clone IMAGE:5163906).
YRI	chr14	66022841	BC033546	Homo sapiens similar to CG32662-PA, mRNA (cDNA clone IMAGE:5163906).
CEU	chr14	66031132	DJ031130	DJ031130
YRI	chr14	66031132	DJ031130	DJ031130
CEU	chr14	66043877	GPHN	gephyrin isoform 1
CEU	chr14	66043877	GPHN	gephyrin isoform 2
YRI	chr14	66043877	GPHN	gephyrin isoform 1
YRI	chr14	66043877	GPHN	gephyrin isoform 2
CEU	chr14	66725898	FAM71D	Homo sapiens cDNA FLJ36130 fis, clone TESTI2024560.
CEU	chr14	66725898	FAM71D	hypothetical protein LOC161142
YRI	chr14	66725898	FAM71D	Homo sapiens cDNA FLJ36130 fis, clone TESTI2024560.
YRI	chr14	66725898	FAM71D	hypothetical protein LOC161142
CEU	chr14	66777773	DKFZp451E015	Homo sapiens cDNA FLJ32598 fis, clone STOMA1000013.
CEU	chr14	66777773	MPP5	membrane protein, palmitoylated 5
YRI	chr14	66777773	DKFZp451E015	Homo sapiens cDNA FLJ32598 fis, clone STOMA1000013.
YRI	chr14	66777773	MPP5	membrane protein, palmitoylated 5
CEU	chr14	66830840	ATP6V1D	H(+)-transporting two-sector ATPase
YRI	chr14	66830840	ATP6V1D	H(+)-transporting two-sector ATPase
CEU	chr14	66874341	ATP6V1D	H(+)-transporting two-sector ATPase
YRI	chr14	66874341	ATP6V1D	H(+)-transporting two-sector ATPase
CEU	chr14	66896786	EIF2S1	eukaryotic translation initiation factor 2,
CEU	chr14	66923452	PLEK2	pleckstrin 2
CEU	chr14	66983553	AX746582	Homo sapiens cDNA FLJ33387 fis, clone BRACE2006636.
CEU	chr15	26029782	DKFZp547P028	Putative uncharacterized protein DKFZp547P028.
CEU	chr15	26029782	HERC2	hect domain and RLD 2
CEU	chr15	26108941	HERC2	Homo sapiens D15F37 pseudogene, S4 allele, mRNA sequence.
CEU	chr15	26148200	HERC2	Homo sapiens D15F37 pseudogene, S4 allele, mRNA sequence.
CEU	chr15	26173080	HERC2	Homo sapiens D15F37 pseudogene, S4 allele, mRNA sequence.
CEU	chr15	26266587	FLJ36131	Homo sapiens cDNA FLJ36131 fis, clone TESTI2024586.
CEU	chr15	26270545	LOC283767	golgi autoantigen, golgin subfamily a-like
CEU	chr15	26297404	GOLGA8G	golgi autoantigen, golgin subfamily a, 8G
CEU	chr15	26297404	FLJ32679	hypothetical protein LOC440321
CEU	chr15	26299931	DQ592322	DQ592322
CEU	chr15	26301548	DQ578838	DQ578838
CEU	chr15	26306553	DQ583954	DQ583954
CEU	chr15	26563797	GOLGA8G	golgi autoantigen, golgin subfamily a, 8G
CEU	chr15	26563797	FLJ32679	hypothetical protein LOC440321
CEU	chr15	26567981	DQ579249	DQ579249
CEU	chr15	26574597	DQ599733	DQ599733
CEU	chr15	26597880	LOC283767	golgi autoantigen, golgin subfamily a-like
CEU	chr15	26602507	DQ594306	DQ594306
CEU	chr15	26605335	FLJ36131	Homo sapiens cDNA FLJ36131 fis, clone TESTI2024586.
CEU	chr15	26605720	DQ582071	DQ582071
CEU	chr15	26633678	AK311660	Homo sapiens cDNA, FLJ18702.
CEU	chr15	26677309	AK309255	Homo sapiens cDNA, FLJ97818.
CEU	chr15	26677309	AK307870	Homo sapiens cDNA, FLJ97818.
CEU	chr15	26698628	BC047911	Homo sapiens cDNA FLJ37695 fis, clone BRHIP2015245, highly similar to Homo sapiens HERC2 (HERC2) mRNA.
CEU	chr15	26700480	AK095014	Homo sapiens cDNA FLJ37695 fis, clone BRHIP2015245, highly similar to Homo sapiens HERC2 (HERC2) mRNA.
CEU	chr15	26711382	AK095014	Homo sapiens I.M.A.G.E. clone 321824, mRNA sequence.
CEU	chr15	26747358	DQ582025	DQ582025
CEU	chr15	26749447	DQ571064	DQ571064
CEU	chr15	26752219	DQ588687	DQ588687
CEU	chr15	26752571	DQ582940	DQ582940
CEU	chr15	26753766	DQ597560	DQ597560
CEU	chr15	26782208	BC035099	Homo sapiens WAS protein homology region 2 domain containing 1-like 2, mRNA (cDNA clone IMAGE:5261987).
CEU	chr15	26785287	BC150525	Homo sapiens cDNA FLJ33935 fis, clone CTONG2017910.
CEU	chr15	26785287	BC150524	Homo sapiens cDNA FLJ33935 fis, clone CTONG2017910.
CEU	chr15	26785296	BC066982	Homo sapiens cDNA FLJ33935 fis, clone CTONG2017910.
CEU	chr15	26791896	AK091254	Homo sapiens cDNA FLJ33935 fis, clone CTONG2017910.
CEU	chr15	26876566	BC018626	Homo sapiens, Similar to hect domain and RLD 2, clone IMAGE:4581928, mRNA.
CEU	chr15	27001134	APBA2	amyloid beta A4 precursor protein-binding,
CEU	chr15	27150152	hXllL	cDNA FLJ42804 fis, clone BRCAN2002856, highly similar to AMYLOID BETA A4 PROTEIN-BINDING FAMILY A MEMBER 2.
CEU	chr15	40220688	PLA2G4F	Homo sapiens cDNA FLJ16044 fis, clone CTONG1000175, highly similar to Cytosolic phospholipase A2 zeta (EC 3.1.1.4).
CEU	chr15	40220688	PLA2G4F	phospholipase A2, group IVF
CEU	chr15	40220688	PLA2G4F	PLA2G4F protein (Fragment).
CEU	chr15	40220688	PLA2G4F	PLA2G4F protein.
CEU	chr15	40238190	KIAA0770	Homo sapiens mRNA for KIAA0770 protein, partial cds.
CEU	chr15	40238190	VPS39	vacuolar protein sorting 39
CEU	chr15	40290017	TMEM87A	transmembrane protein 87A isoform 1
CEU	chr15	40310681	TMEM87A	Homo sapiens unknown mRNA.
CEU	chr15	40312368	TMEM87A	Homo sapiens unknown mRNA.
CEU	chr15	40337427	TMEM87A	transmembrane protein 87A isoform 2
CEU	chr15	40353147	GANC	glucosidase, alpha; neutral C
CEU	chr15	40353657	GANC	glucosidase, alpha; neutral C
CEU	chr15	40355837	GANC	glucosidase, alpha; neutral C
CEU	chr15	40427592	CAPN3	calpain 3 isoform h
CEU	chr15	40427592	CAPN3	calpain 3 isoform f
CEU	chr15	40427592	CAPN3	calpain 3 isoform g
CEU	chr15	40438989	CAPN3	calpain 3 isoform a
CEU	chr15	40438989	CAPN3	calpain 3 isoform b
CEU	chr15	40438989	CAPN3	calpain 3 isoform c
CEU	chr15	40481879	CAPN3	calpain 3 isoform d
CEU	chr15	40484268	CAPN3	calpain 3 isoform e
CEU	chr15	40492312	ZFP106	zinc finger protein 106 homolog
CEU	chr15	40529260	ZFP106	zinc finger protein 106 homolog
CEU	chr15	40575126	SNAP23	synaptosomal-associated protein 23 isoform
CEU	chr15	40622013	LRRC57	leucine rich repeat containing 57
CEU	chr15	40628344	CEP27	centrosomal protein 27kDa isoform 1
CEU	chr15	40628344	CEP27	Centrosomal protein of 27 kDa (Cep27).
CEU	chr15	40655148	DKFZp686O248	Homo sapiens cDNA FLJ16106 fis, clone THYMU1000496, moderately similar to KINESIN-LIKE PROTEIN KIF1C.
CEU	chr15	40709331	DKFZp686O248	Homo sapiens cDNA FLJ16106 fis, clone THYMU1000496, moderately similar to KINESIN-LIKE PROTEIN KIF1C.
CEU	chr15	40766989	KIAA1300	Homo sapiens mRNA for KIAA1300 protein, partial cds.
CEU	chr15	40803051	UNQ664	Homo sapiens codanin I mRNA, partial cds.
CEU	chr15	40803051	CDAN1	codanin 1
CEU	chr15	40811822	CDAN1	Homo sapiens codanin I mRNA, partial cds.
CEU	chr15	40817904	BC037861	Homo sapiens cDNA clone IMAGE:5272626.
CEU	chr15	40820676	DQ586356	Homo sapiens cDNA FLJ23901 fis, clone LNG15812.
CEU	chr15	40823835	TTBK2	tau tubulin kinase 2
CEU	chr15	40823835	TTBK2	Tau-tubulin kinase 2 (EC 2.7.11.1).
CEU	chr15	40856413	TTBK2	tau tubulin kinase 2
CEU	chr15	41022389	UBR1	ubiquitin protein ligase E3 component n-recognin
CEU	chr15	41213013	TMEM62	transmembrane protein 62
CEU	chr15	41213746	TMEM62	transmembrane protein 62
CEU	chr15	41219610	CR599671	full-length cDNA clone CS0DI065YM11 of Placenta Cot 25-normalized of Homo sapiens (human).
CEU	chr15	41239883	TMEM62	transmembrane protein 62
CEU	chr15	41264831	CCNDBP1	cyclin D-type binding-protein 1 isoform 2
CEU	chr15	41264831	CCNDBP1	cyclin D-type binding-protein 1 isoform 1
CEU	chr15	41264831	CCNDBP1	Cyclin-D1-binding protein 1 (Grap2 and cyclin-D-interacting protein) (Human homolog of Maid).
CEU	chr15	41264831	CCNDBP1	cyclin D-type binding-protein 1 isoform 2
CEU	chr15	41264831	CCNDBP1	cyclin D-type binding-protein 1 isoform 1
CEU	chr15	41264831	CCNDBP1	Cyclin-D1-binding protein 1 (Grap2 and cyclin-D-interacting protein) (Human homolog of Maid).
CEU	chr15	41265309	CCNDBP1	cyclin D-type binding-protein 1 isoform 2
CEU	chr15	41265309	CCNDBP1	cyclin D-type binding-protein 1 isoform 2
CEU	chr15	41276717	EPB42	erythrocyte membrane protein band 4.2 isoform 2
CEU	chr15	41276717	EPB42	Homo sapiens erythrocyte membrane protein band 4.2, mRNA (cDNA clone MGC:116734 IMAGE:40001236), complete cds.
CEU	chr15	41276717	EPB42	erythrocyte membrane protein band 4.2 isoform 1
CEU	chr15	41276717	EPB42	erythrocyte membrane protein band 4.2 isoform 2
CEU	chr15	41276717	EPB42	Homo sapiens erythrocyte membrane protein band 4.2, mRNA (cDNA clone MGC:116734 IMAGE:40001236), complete cds.
CEU	chr15	41276717	EPB42	erythrocyte membrane protein band 4.2 isoform 1
CEU	chr15	41312666	TGM5	transglutaminase 5 isoform 2
CEU	chr15	41312666	TGM5	transglutaminase 5 isoform 1
CEU	chr15	41312666	TGM5	transglutaminase 5 isoform 2
CEU	chr15	41312666	TGM5	transglutaminase 5 isoform 1
CEU	chr15	41355770	TGM7	transglutaminase 7
CEU	chr15	41355770	TGM7	transglutaminase 7
CEU	chr15	41407265	LCMT2	leucine carboxyl methyltransferase 2
CEU	chr15	41407265	LCMT2	leucine carboxyl methyltransferase 2
CEU	chr15	41410216	ADAL	adenosine deaminase-like
CEU	chr15	41410216	ADAL	adenosine deaminase-like
CEU	chr15	41419754	ADAL	adenosine deaminase-like
CEU	chr15	41419754	ADAL	adenosine deaminase-like
CEU	chr15	41437661	ZSCAN29	zinc finger protein 690
CEU	chr15	41437661	ZSCAN29	Zinc finger and SCAN domain-containing protein 29 (Zinc finger protein 690).
CEU	chr15	41437661	ZSCAN29	Homo sapiens KOX31-like zinc finger protein mRNA, complete cds.
CEU	chr15	41437661	ZSCAN29	zinc finger protein 690
CEU	chr15	41437661	ZSCAN29	Zinc finger and SCAN domain-containing protein 29 (Zinc finger protein 690).
CEU	chr15	41437661	ZSCAN29	Homo sapiens KOX31-like zinc finger protein mRNA, complete cds.
CEU	chr15	41443245	ZSCAN29	zinc finger protein 690
CEU	chr15	41443245	ZSCAN29	zinc finger protein 690
CEU	chr15	41450604	TUBGCP4	tubulin, gamma complex associated protein 4
CEU	chr15	41450604	TUBGCP4	tubulin, gamma complex associated protein 4
CEU	chr15	41455992	TUBGCP4	tubulin, gamma complex associated protein 4
CEU	chr15	41455992	TUBGCP4	tubulin, gamma complex associated protein 4
CEU	chr15	41486698	TP53BP1 variant protein	Homo sapiens mRNA for TP53BP1 variant protein, partial cds, clone: ha04849.
CEU	chr15	41486698	TP53BP1 variant protein	Homo sapiens mRNA for TP53BP1 variant protein, partial cds, clone: ha04849.
CEU	chr15	41486698	TP53BP1	tumor protein p53 binding protein 1 isoform 3
CEU	chr15	41597097	MAP1A	microtubule-associated protein 1A
CEU	chr15	41612951	HISPPD2A	histidine acid phosphatase domain containing 2A
CEU	chr15	41643592	HISPPD2A	histidine acid phosphatase domain containing 2A
CEU	chr15	41644356	HISPPD2A	histidine acid phosphatase domain containing 2A
CEU	chr15	41652602	HISPPD2A	Inositol hexakisphosphate and diphosphoinositol-pentakisphosphate kinase 1 (EC 2.7.4.21) (EC 2.7.4.24) (InsP6 and PP-IP5 kinase 1) (PP- IP5 kinase 1) (Inositol pyrophosphate synthase 1) (hsVIP1) (IP6 kinase) (Histidine acid phosphatase domain-containing protein 2A).
CEU	chr15	41672543	CKMT1B	creatine kinase, mitochondrial 1B precursor
CEU	chr15	41673517	CKMT1A	Homo sapiens cDNA FLJ37003 fis, clone BRACE2008500, highly similar to CREATINE KINASE, UBIQUITOUS MITOCHONDRIAL PRECURSOR (EC 2.7.3.2).
CEU	chr15	41673517	CKMT1B	creatine kinase, mitochondrial 1B precursor
CEU	chr15	41673534	CKMT1A	Homo sapiens cDNA FLJ37003 fis, clone BRACE2008500, highly similar to CREATINE KINASE, UBIQUITOUS MITOCHONDRIAL PRECURSOR (EC 2.7.3.2).
CEU	chr15	41679052	STRC	Homo sapiens cDNA FLJ33438 fis, clone BRACE2021670.
CEU	chr15	41679052	STRC	stereocilin
CEU	chr15	41694616	STRC	stereocilin
CEU	chr15	41710063	CATSPER2	Homo sapiens putative ion channel protein CATSPER2 variant 1 mRNA, complete cds.
CEU	chr15	41710063	CATSPER2	sperm-associated cation channel 2 isoform 2
CEU	chr15	41710063	CATSPER2	sperm-associated cation channel 2 isoform 1
CEU	chr15	41718925	CATSPER2	sperm-associated cation channel 2 isoform 4
CEU	chr15	41726783	CATSPER2	Homo sapiens putative ion channel protein CATSPER2 variant 1 mRNA, complete cds.
CEU	chr15	41743907	HISPPD2A	histidine acid phosphatase domain containing 2A
CEU	chr15	41752167	HISPPD2A	Uncharacterized protein HISPPD2A.
CEU	chr15	41772375	CKMT1A	creatine kinase, mitochondrial 1A precursor
CEU	chr15	41773349	CKMT1A	Homo sapiens mRNA for ubiquitous mitochondrial creatine kinase precursor variant, clone: FCC101G11.
CEU	chr15	41773349	CKMT1B	creatine kinase, mitochondrial 1B precursor
CEU	chr15	41778938	STRC	Homo sapiens cDNA FLJ33438 fis, clone BRACE2021670.
CEU	chr15	41789963	STRC	Homo sapiens cDNA FLJ33438 fis, clone BRACE2021670.
CEU	chr15	41794078	STRC	stereocilin
CEU	chr15	41815433	CATSPER2P1	Homo sapiens cation channel, sperm associated 2 pseudogene 1, mRNA (cDNA clone IMAGE:5294645).
CEU	chr15	41823324	BC052612	Homo sapiens cation channel, sperm associated 2 pseudogene 1, mRNA (cDNA clone IMAGE:6302240), with apparent retained intron.
CEU	chr15	41825881	PDIA3	protein disulfide-isomerase A3 precursor
CEU	chr15	41825881	PDIA3	Homo sapiens cDNA PSEC0148 fis, clone PLACE1007202, highly similar to Protein disulfide-isomerase A3 precursor (EC 5.3.4.1).
CEU	chr15	41852089	ELL3	elongation factor RNA polymerase II-like 3
CEU	chr15	41852106	ELL3	elongation factor RNA polymerase II-like 3
CEU	chr15	41855987	BC062349	Homo sapiens elongation factor RNA polymerase II-like 3, mRNA (cDNA clone IMAGE:5093466), partial cds.
CEU	chr15	41871465	SERF2	Uncharacterized protein SERF2.
CEU	chr15	41871465	SERF2	small EDRK-rich factor 2
CEU	chr15	41871465	HYPK	Huntingtin interacting protein K
CEU	chr15	41874456	SERINC4	serine incorporator 4
CEU	chr15	41874456	SERINC4	Homo sapiens cDNA FLJ35914 fis, clone TESTI2010354, highly similar to Homo sapiens RNA polymerase II elongation factor ELL3 mRNA.
CEU	chr15	41878847	HYPK	Huntingtin interacting protein K
CEU	chr15	41879984	AK022435	Homo sapiens huntingtin interacting protein HYPK mRNA, partial cds.
CEU	chr15	41884024	MFAP1	microfibrillar-associated protein 1
CEU	chr15	41906499	WDR76	WD repeat domain 76
CEU	chr15	41952765	FRMD5	Homo sapiens cDNA FLJ33253 fis, clone ASTRO2005343, weakly similar to BAND 4.1-LIKE PROTEIN 4.
CEU	chr15	41952765	FRMD5	Homo sapiens cDNA FLJ33253 fis, clone ASTRO2005343, weakly similar to BAND 4.1-LIKE PROTEIN 4.
CEU	chr15	41953021	FRMD5	FERM domain containing 5 isoform 2
CEU	chr15	41953021	FRMD5	cDNA FLJ75251 (FERM domain containing 5, isoform CRA_a).
CEU	chr15	41953021	FRMD5	FERM domain containing 5 isoform 2
CEU	chr15	41953021	FRMD5	cDNA FLJ75251 (FERM domain containing 5, isoform CRA_a).
CEU	chr15	41955315	LOC728758	Homo sapiens cDNA FLJ30737 fis, clone FEBRA2000286, highly similar to Peptidyl-prolyl cis-trans isomerase EPVH.
CEU	chr15	41955315	LOC728758	Homo sapiens cDNA FLJ30737 fis, clone FEBRA2000286, highly similar to Peptidyl-prolyl cis-trans isomerase EPVH.
CEU	chr15	42368220	UNQ2573	Homo sapiens cDNA FLJ37749 fis, clone BRHIP2023229.
CEU	chr15	42368220	CASC4	cancer susceptibility candidate 4 isoform a
CEU	chr15	42368220	CASC4	cancer susceptibility candidate 4 isoform b
CEU	chr15	42506870	CTDSPL2	CTD (carboxy-terminal domain, RNA polymerase II,
CEU	chr15	42507152	CTDSPL2	CTD (carboxy-terminal domain, RNA polymerase II,
CEU	chr15	42507282	CTDSPL2	CTD (carboxy-terminal domain, RNA polymerase II,
CEU	chr15	42538480	CTDSPL2	CTD (carboxy-terminal domain, RNA polymerase II,
CEU	chr15	42613995	LOC645212	Homo sapiens cDNA FLJ35228 fis, clone PROST2001283.
CEU	chr15	42616557	EIF3J	eukaryotic translation initiation factor 3,
CEU	chr15	42616557	EIF3J	Homo sapiens clone HQ0391 PRO0391 mRNA, complete cds.
CEU	chr15	42642185	KIAA1840	Homo sapiens mRNA for KIAA1840 protein, partial cds.
CEU	chr15	42642185	SPG11	spastic paraplegia 11 (autosomal recessive)
CEU	chr15	42652846	SPG11	spastic paraplegia 11 (autosomal recessive)
CEU	chr15	42694852	KIAA1840	Homo sapiens mRNA for KIAA1840 protein, partial cds.
CEU	chr15	42701968	SPG11	spastic paraplegia 11 (autosomal recessive)
CEU	chr15	42745226	BC036924	Homo sapiens protein associated with topoisomerase II homolog 2 (yeast), mRNA (cDNA clone IMAGE:5227850), with apparent retained intron.
CEU	chr15	42790976	B2M	Homo sapiens mRNA for beta 2-microglobulin, complete cds.
CEU	chr15	42790976	B2M	beta-2-microglobulin precursor
CEU	chr15	42808510	TRIM69	Homo sapiens cDNA, FLJ18592.
CEU	chr15	42808510	TRIM69	tripartite motif-containing 69 isoform a
CEU	chr15	42815831	TRIM69	tripartite motif-containing 69 isoform a
CEU	chr15	42815831	TRIM69	tripartite motif-containing 69 isoform b
CEU	chr15	42815831	TRIM69	Tripartite motif-containing protein 69 (RING finger protein 36) (RFP- like domain-containing protein trimless).
CEU	chr15	43036194	C15orf43	hypothetical protein LOC145645
CEU	chr15	43102632	SORD	sorbitol dehydrogenase
CEU	chr15	43102632	SORD	Homo sapiens cDNA, FLJ99713.
CEU	chr15	43172143	DUOX2	dual oxidase 2 precursor
CEU	chr15	43193815	DUOXA2	dual oxidase activator 2
CEU	chr15	43193815	DUOXA2	Homo sapiens dual oxidase maturation factor 2, mRNA (cDNA clone MGC:169088 IMAGE:9021465), complete cds.
CEU	chr15	43196977	DUOXA1	Numb-interacting protein
CEU	chr15	43198048	DUOXA1	Numb-interacting protein
CEU	chr15	46200460	JSX	Homo sapiens ion transporter JSX (JSX) mRNA, complete cds.
CEU	chr15	46200460	SLC24A5	solute carrier family 24, member 5
CEU	chr15	46214119	AK021664	Homo sapiens cDNA FLJ11602 fis, clone HEMBA1003908.
CEU	chr15	46218920	MYEF2	Myelin expression factor 2 (MyEF-2) (MST156).
CEU	chr15	46218920	MYEF2	myelin expression factor 2
CEU	chr15	46220594	JSX	Homo sapiens ion transporter JSX (JSX) mRNA, complete cds.
CEU	chr15	46231796	KIAA1341	Homo sapiens mRNA for KIAA1341 protein, partial cds.
CEU	chr15	46271158	BX537772	Homo sapiens mRNA; cDNA DKFZp781M2440 (from clone DKFZp781M2440).
CEU	chr15	46285789	SLC12A1	sodium potassium chloride cotransporter 2
CEU	chr15	46287022	NKCC2	Homo sapiens NKCC2 mRNA for Na-K-2Cl cotransporter isoform IV, partial cds.
CEU	chr15	46301816	SLC12A1	sodium potassium chloride cotransporter 2
CEU	chr15	46303814	SLC12A1	Homo sapiens cDNA FLJ26488 fis, clone KDN05770, highly similar to Bumetanide-sensitive sodium-(potassium)-chloride cotransporter 2.
CEU	chr15	46409580	CR610699	full-length cDNA clone CS0DJ011YA18 of T cells (Jurkat cell line) Cot 10-normalized of Homo sapiens (human).
CEU	chr15	46410912	DUT	deoxyuridine triphosphatase isoform 1 precursor
CEU	chr15	46410912	DUT	deoxyuridine triphosphatase isoform 3
CEU	chr15	46410912	DUT	Homo sapiens DUT mRNA for dUTP pyrophosphatase, complete cds.
CEU	chr15	46411656	DUT	Homo sapiens DUT mRNA for dUTP pyrophosphatase, complete cds.
CEU	chr15	46411656	DUT	deoxyuridine triphosphatase isoform 2
CEU	chr15	46487796	FBN1	Homo sapiens mRNA for fibrillin 1 variant protein.
CEU	chr15	46487796	FBN1	fibrillin 1 precursor
CEU	chr15	62151813	FAM96A	family with sequence similarity 96, member A
CEU	chr15	62175229	SNX1	Homo sapiens mRNA for sorting nexin 1 isoform a variant protein.
CEU	chr15	62175229	SNX1	sorting nexin 1 isoform a
CEU	chr15	62175229	SNX1	sorting nexin 1 isoform c
CEU	chr15	62175229	SNX1	sorting nexin 1 isoform b
CEU	chr15	62175229	SNX1	Sorting nexin 1 isoform a variant (Fragment).
CEU	chr15	62230968	SNX22	sorting nexin 22
CEU	chr15	62230968	SNX22	Homo sapiens cDNA FLJ13952 fis, clone Y79AA1001068.
CEU	chr15	62235066	PPIB	peptidylprolyl isomerase B precursor
CEU	chr15	62238525	PPIB	peptidylprolyl isomerase B precursor
CEU	chr15	62244768	CSNK1G1	Homo sapiens CSNK1G1 mRNA for casein kinase 1 gamma 1, complete cds.
CEU	chr15	62244768	CSNK1G1	casein kinase 1, gamma 1
CEU	chr15	62244984	CSNK1G1	casein kinase 1, gamma 1
CEU	chr15	62260435	CSNK1G1	Homo sapiens CSNK1G1 mRNA for casein kinase 1 gamma 1, complete cds.
CEU	chr15	62444263	KIAA0101	hypothetical protein LOC9768 isoform 1
CEU	chr15	62444263	KIAA0101	hypothetical protein LOC9768 isoform 2
CEU	chr15	62467072	TRIP4	thyroid hormone receptor interactor 4
CEU	chr15	62539993	ZNF609	ZNF609 protein.
CEU	chr15	62578671	ZNF609	zinc finger protein 609
CEU	chr15	62766825	OAZ2	ornithine decarboxylase antizyme 2
CEU	chr15	62766825	OAZ2	Homo sapiens ornithine decarboxylase antizyme 2 (OAZ2) mRNA, complete cds.
CEU	chr15	62819147	RBPMS2	RNA binding protein with multiple splicing 2
CEU	chr15	62894886	PIF1	DNA helicase homolog PIF1
CEU	chr15	69889947	NR2E3	photoreceptor-specific nuclear receptor isoform
CEU	chr15	69905414	DKFZp434F1016	cDNA FLJ11061 fis, clone PLACE1004777, weakly similar to N-CHIMAERIN.
CEU	chr15	69905414	MYO9A	myosin IXA
CEU	chr15	69955185	MYO9A	myosin IXA
CEU	chr15	69968866	MYO9A	myosin IXA
CEU	chr15	69976284	MYO9A	myosin IXA
CEU	chr15	70037909	MYO9A	MYO9A protein.
CEU	chr15	70197807	SENP8	SUMO/sentrin specific peptidase family member 8
CEU	chr15	70219018	SENP8	SUMO/sentrin specific peptidase family member 8
CEU	chr15	70239201	GRAMD2	GRAM domain containing 2
CEU	chr15	70241658	GRAMD2	GRAM domain containing 2
CEU	chr15	70278423	PKM2	Homo sapiens Opa-interacting protein OIP3 mRNA, partial cds.
CEU	chr15	70278423	PKM2	pyruvate kinase, muscle isoform M2
CEU	chr15	70278423	PKM2	pyruvate kinase, muscle isoform M1
CEU	chr15	70279868	PKM2	pyruvate kinase, muscle isoform M1
CEU	chr15	70281848	PKM2	Homo sapiens Opa-interacting protein OIP3 mRNA, partial cds.
CEU	chr15	70320575	PARP6	poly (ADP-ribose) polymerase family, member 6
CEU	chr15	70320575	DKFZp566D244	Homo sapiens cDNA FLJ11728 fis, clone HEMBA1005382.
CEU	chr15	70321551	PARP6	poly (ADP-ribose) polymerase family, member 6
CEU	chr15	70346139	BRUNOL6	bruno-like 6, RNA binding protein
CEU	chr15	70358261	BC034424	Homo sapiens hexosaminidase A (alpha polypeptide), mRNA (cDNA clone IMAGE:4823589).
CEU	chr15	70364122	BRUNOL6	CUG-BP- and ETR-3-like factor 6 (CELF-6) (Bruno-like protein 6) (RNA- binding protein BRUNOL-6).
CEU	chr15	70364122	BRUNOL6	bruno-like 6, RNA binding protein
CEU	chr15	70364122	BRUNOL6	Homo sapiens mRNA for BRUNO-like 6 RNA-binding protein variant protein.
CEU	chr15	70403469	AX747255	Homo sapiens cDNA FLJ34603 fis, clone KIDNE2013388.
CEU	chr15	70404605	AX747255	Homo sapiens cDNA FLJ34603 fis, clone KIDNE2013388.
CEU	chr15	70422831	HEXA	hexosaminidase A preproprotein
CEU	chr15	70422831	HEXA	HEXA protein (Fragment).
CEU	chr15	70424629	HEXA	hexosaminidase A preproprotein
CEU	chr15	70425622	HEXA	HEXA protein (Fragment).
CEU	chr15	70425629	HEXA	Homo sapiens mRNA for BRUNO-like 6 RNA-binding protein variant protein.
CEU	chr15	70477721	TMEM202	transmembrane protein 202
CEU	chr15	70477721	TMEM202	Homo sapiens cDNA FLJ27523 fis, clone TST09443.
CEU	chr15	70553720	ARIH1	ariadne ubiquitin-conjugating enzyme E2 binding
CEU	chr15	70691846	DQ578199	DQ578199
CEU	chr15	70695204	AX748294	Homo sapiens cDNA FLJ36448 fis, clone THYMU2013426.
CEU	chr15	70734091	GOLGA6B	golgi autoantigen, golgin subfamily a, 6B
CEU	chr15	70743294	DQ582073	DQ582073
CEU	chr15	70743953	DQ577530	DQ577530
CEU	chr15	70749500	DQ594471	DQ594471
CEU	chr15	70755175	HIGD2BP	Homo sapiens HIG1 domain family, member 2B pseudogene, mRNA (cDNA clone IMAGE:5742106).
CEU	chr15	70765587	BBS4	Bardet-Biedl syndrome 4
CEU	chr15	70765587	BBS4	Homo sapiens clone HQ0692.
CEU	chr15	70765814	BBS4	Bardet-Biedl syndrome 4
CEU	chr15	70802187	BBS4	Homo sapiens clone HQ0692.
CEU	chr15	70830760	ADPGK	ADP-dependent glucokinase
CEU	chr15	70830760	ADPGK	ADP-dependent glucokinase (EC 2.7.1.147) (ADP-GK) (ADPGK) (RbBP-35).
CEU	chr15	70861517	ADPGK	Homo sapiens cDNA FLJ38676 fis, clone IMR322000383.
CEU	chr15	70862228	AK127877	Homo sapiens cDNA FLJ45982 fis, clone PROST2017729.
YRI	chr16	30342519	DCTPP1	dCTP pyrophosphatase 1
YRI	chr16	30362452	SEPHS2	selenophosphate synthetase 2
YRI	chr16	30362453	SEPHS2	cDNA FLJ36570 fis, clone TRACH2011302, highly similar to SELENIDE,WATER DIKINASE 2 (EC 2.7.9.3).
YRI	chr16	30391483	ITGAL	integrin alpha L isoform a precursor
YRI	chr16	30391483	ITGAL	integrin alpha L isoform b precursor
YRI	chr16	30442822	ZNF768	zinc finger protein 768
YRI	chr16	30445739	CR613685	Homo sapiens clone TESTIS-706 mRNA sequence.
YRI	chr16	30450279	ZNF747	zinc finger protein 747
YRI	chr16	30450286	ZNF747	zinc finger protein 747
YRI	chr16	30453894	AK056973	Homo sapiens cDNA FLJ32411 fis, clone SKMUS2000515.
YRI	chr16	30472585	ZNF764	zinc finger protein 764
YRI	chr16	30473007	ZNF764	zinc finger protein 764
YRI	chr16	30488523	ZNF688	zinc finger protein 688 isoform b
YRI	chr16	30488523	ZNF688	zinc finger protein 688 isoform a
YRI	chr16	30491076	BC073814	Homo sapiens cDNA clone IMAGE:4906981, partial cds.
YRI	chr16	30497794	ZNF785	zinc finger protein 785
YRI	chr16	30499494	ZNF785	zinc finger protein 785
YRI	chr16	30522200	ZNF689	zinc finger protein HIT-39
YRI	chr16	30569741	PRR14	proline rich 14
YRI	chr16	30569741	PRR14	Homo sapiens full length insert cDNA clone YQ50D11.
YRI	chr16	30570204	PRR14	proline rich 14
YRI	chr16	30572930	PRR14	proline rich 14
YRI	chr16	30578743	FBRS	fibrosin
YRI	chr16	30583278	FBRS	fibrosin
YRI	chr16	30617962	SRCAP	Snf2-related CBP activator protein
YRI	chr16	30622885	SRCAP	Snf2-related CBP activator protein
YRI	chr16	30626004	SRCAP	Snf2-related CBP activator protein
YRI	chr16	30628672	SRCAP	Snf2-related CBP activator protein
YRI	chr16	30629358	SNORA30	Homo sapiens small nucleolar RNA, H/ACA box 30 (SNORA30), non-coding RNA.
YRI	chr16	30667237	PHKG2	phosphorylase kinase, gamma 2 (testis)
YRI	chr16	30667624	PHKG2	Phosphorylase kinase catalytic subunit PHKG2 homolog protein (Fragment).
YRI	chr16	30676252	LOC90835	hypothetical protein LOC90835
YRI	chr16	30678860	LOC90835	Homo sapiens hypothetical protein LOC90835, mRNA (cDNA clone IMAGE:5169194), partial cds.
YRI	chr16	30681130	RNF40	ring finger protein 40
YRI	chr16	30681143	RNF40	ring finger protein 40
YRI	chr16	30697270	ZNF629	zinc finger protein 629
YRI	chr16	30752873	BCL7C	B-cell CLL/lymphoma 7C
YRI	chr16	30794733	BC073928	Homo sapiens cDNA clone IMAGE:5196302, partial cds.
YRI	chr16	30806616	BCL7C	B-cell CLL/lymphoma 7C
YRI	chr16	30815428	CTF1	cardiotrophin 1 isoform 1
YRI	chr16	30838730	BC105926	Homo sapiens cDNA FLJ33225 fis, clone ASTRO2001008.
YRI	chr16	30841892	DKFZp434K0410	Homo sapiens cDNA FLJ25911 fis, clone CBR04744.
YRI	chr16	30843396	FBXL19	F-box and leucine-rich repeat protein 19
YRI	chr16	30844590	FBXL19	F-box and leucine-rich repeat protein 19
YRI	chr16	30867915	ORAI3	ORAI calcium release-activated calcium modulator
YRI	chr16	30876115	SETD1A	SET domain containing 1A
YRI	chr16	30876586	KIAA0339	Homo sapiens mRNA for KIAA0339 protein, partial cds.
YRI	chr16	30904032	HSD3B7	hydroxy-delta-5-steroid dehydrogenase, 3 beta-
YRI	chr16	30904032	hCG_1998636	cDNA FLJ32874 fis, clone TESTI2004000, highly similar to Rattus norvegicus cca2 mRNA (HCG1998636, isoform CRA_d) (cDNA FLJ78573) (cDNA FLJ78326).
YRI	chr16	30904281	HSD3B7	hydroxy-delta-5-steroid dehydrogenase, 3 beta-
YRI	chr16	30908268	AK123137	Homo sapiens cDNA FLJ41142 fis, clone BRACE2036096.
YRI	chr16	30910868	STX1B	syntaxin 1B
YRI	chr16	30911903	STX1B	syntaxin 1B
YRI	chr16	30951916	STX4	Uncharacterized protein STX4 (Syntaxin 4A (Placental), isoform CRA_c).
YRI	chr16	30952403	STX4	syntaxin 4
YRI	chr16	30952403	STX4	Homo sapiens syntaxin 4 (STX4) mRNA, complete cds.
YRI	chr16	30960532	BC039500	Homo sapiens, clone IMAGE:5555626, mRNA.
YRI	chr16	30979671	ZNF668	zinc finger protein 668
YRI	chr16	30982634	ZNF668	zinc finger protein 668
YRI	chr16	30993268	ZNF646	zinc finger protein 646
YRI	chr16	31002245	POL3S	polyserase 3
YRI	chr16	31009675	VKORC1	vitamin K epoxide reductase complex, subunit 1
YRI	chr16	31027162	BCKDK	branched chain ketoacid dehydrogenase kinase
YRI	chr16	31027162	BCKDK	Homo sapiens branched chain alpha-ketoacid dehydrogenase kinase precursor, mRNA, nuclear gene encoding mitochondrial protein, complete cds.
YRI	chr16	31036487	MYST1	MYST histone acetyltransferase 1 isoform 2
YRI	chr16	31036487	MYST1	MYST histone acetyltransferase 1 isoform 1
YRI	chr16	31044455	MYST1	MYST histone acetyltransferase 1 isoform 1
YRI	chr16	31046010	MYST1	Homo sapiens histone acetyltransferase MYST1 (MYST1) mRNA, complete cds.
YRI	chr16	31048831	MYST1	Homo sapiens histone acetyltransferase MYST1 (MYST1) mRNA, complete cds.
YRI	chr16	31050254	PRSS8	prostasin preproprotein
YRI	chr16	31057749	PRSS36	protease, serine, 36
YRI	chr16	31098953	FUS	fusion (involved in t(12;16) in malignant
YRI	chr16	31098953	FUS/ATF-1	Fusion (Involved in t(12;16) in malignant liposarcoma) isoform a variant (Fragment).
YRI	chr16	31105579	TLS/FUS-ERG	TLS/FUS...ERG {translocation} [human, myeloid leukemia patient, peripheral blood, bone marrow cells, mRNA Partial Mutant, 3 genes, 99 nt].
YRI	chr16	31107146	FUS	Uncharacterized protein FUS.
YRI	chr16	31120307	PYCARD	PYD and CARD domain containing isoform a
YRI	chr16	31120307	PYCARD	PYD and CARD domain containing isoform b
YRI	chr16	31134783	PYDC1	pyrin domain containing 1
YRI	chr16	31135580	PYDC1	pyrin domain containing 1
CEU	chr16	31619416	BC021555	Homo sapiens cDNA FLJ30136 fis, clone BRACE2000077.
CEU	chr16	31619416	BC000552	Homo sapiens cDNA FLJ30136 fis, clone BRACE2000077.
CEU	chr16	31619416	AK054698	Homo sapiens cDNA FLJ30136 fis, clone BRACE2000077.
CEU	chr16	31632054	ZNF720	Putative protein ZNF720.
CEU	chr16	31632054	ZNF720	Homo sapiens mRNA; cDNA DKFZp686F052 (from clone DKFZp686F052).
CEU	chr16	31632066	ZNF720	Putative protein ZNF720.
CEU	chr16	31632066	ZNF720	Homo sapiens cDNA FLJ46834 fis, clone UTERU2027369.
CEU	chr16	31726407	FKSG41	Homo sapiens FKSG41 (FKSG41) mRNA, complete cds.
YRI	chr16	31726407	FKSG41	Homo sapiens FKSG41 (FKSG41) mRNA, complete cds.
CEU	chr16	31792579	ZNF267	zinc finger protein 267
YRI	chr16	31792579	ZNF267	zinc finger protein 267
CEU	chr16	31880823	IGHV	Homo sapiens clone N198 immunoglobulin heavy chain variable region mRNA, partial cds.
YRI	chr16	31880823	IGHV	Homo sapiens clone N198 immunoglobulin heavy chain variable region mRNA, partial cds.
CEU	chr16	31892554	IGH	Homo sapiens IGH mRNA for immunoglobulin heavy chain VHDJ region, partial cds, clone:ya0129h.
YRI	chr16	31892554	IGH	Homo sapiens IGH mRNA for immunoglobulin heavy chain VHDJ region, partial cds, clone:ya0129h.
CEU	chr16	31957500	IG VH	Homo sapiens clone IgA5741-27 immunoglobulin A heavy chain mRNA, partial cds.
YRI	chr16	31957500	IG VH	Homo sapiens clone IgA5741-27 immunoglobulin A heavy chain mRNA, partial cds.
CEU	chr16	31970983	IGHV3-30	Homo sapiens mRNA for immunoglobulin gamma heavy chain variable region, IGHV3-30 gene, clone MGgis13b.
YRI	chr16	31970983	IGHV3-30	Homo sapiens mRNA for immunoglobulin gamma heavy chain variable region, IGHV3-30 gene, clone MGgis13b.
CEU	chr16	31978048	IGH	Homo sapiens IGH mRNA for immunoglobulin heavy chain VHDJ region, partial cds, clone:H35.
YRI	chr16	31978048	IGH	Homo sapiens IGH mRNA for immunoglobulin heavy chain VHDJ region, partial cds, clone:H35.
CEU	chr16	31984749	IGH	Homo sapiens IGH mRNA for immunoglobulin heavy chain VHDJ region, partial cds, clone:H155.
YRI	chr16	31984749	IGH	Homo sapiens IGH mRNA for immunoglobulin heavy chain VHDJ region, partial cds, clone:H155.
CEU	chr16	32070109	HERC2P4	Homo sapiens hect domain and RLD 2 pseudogene 4, mRNA (cDNA clone IMAGE:5416019).
YRI	chr16	32070109	HERC2P4	Homo sapiens hect domain and RLD 2 pseudogene 4, mRNA (cDNA clone IMAGE:5416019).
CEU	chr16	32075066	X69637	H.sapiens mRNA sequence (16p11.2).
YRI	chr16	32075066	X69637	H.sapiens mRNA sequence (16p11.2).
CEU	chr16	32172144	TP53TG3b	Homo sapiens mRNA for TP53TG3b, complete cds.
YRI	chr16	32172144	TP53TG3b	Homo sapiens mRNA for TP53TG3b, complete cds.
CEU	chr16	32181731	BC042588	Homo sapiens cDNA clone IMAGE:4826738.
YRI	chr16	32181731	BC042588	Homo sapiens cDNA clone IMAGE:4826738.
CEU	chr16	32208369	BC041879	Homo sapiens similar to protein phosphatase 2A 48 kDa regulatory subunit isoform 1; serine/threonine protein phosphatase 2A, 48kDa regulatory subunit; PP2A, subunit B, PR48 isoform; PP2A B subunit PR48; NY-REN-8 antigen, mRNA (cDNA clone IMAGE:5272051).
YRI	chr16	32208369	BC041879	Homo sapiens similar to protein phosphatase 2A 48 kDa regulatory subunit isoform 1; serine/threonine protein phosphatase 2A, 48kDa regulatory subunit; PP2A, subunit B, PR48 isoform; PP2A B subunit PR48; NY-REN-8 antigen, mRNA (cDNA clone IMAGE:5272051).
CEU	chr16	32236529	DQ571479	DQ571479
YRI	chr16	32236529	DQ571479	DQ571479
CEU	chr16	32592341	TP53TG3	TP53 target 3
CEU	chr16	32592341	TP53TG3b	Homo sapiens mRNA for TP53TG3b, complete cds.
YRI	chr16	32592341	TP53TG3	TP53 target 3
YRI	chr16	32592341	TP53TG3b	Homo sapiens mRNA for TP53TG3b, complete cds.
CEU	chr16	32679766	LOC440366	Homo sapiens hect domain and RLD 2 pseudogene (LOC440366), non-coding RNA.
YRI	chr16	32679766	LOC440366	Homo sapiens hect domain and RLD 2 pseudogene (LOC440366), non-coding RNA.
CEU	chr16	32688519	DQ574674	DQ574674
YRI	chr16	32688519	DQ574674	DQ574674
CEU	chr16	32693750	BC038215	Homo sapiens hect domain and RLD 2 pseudogene 4, mRNA (cDNA clone IMAGE:5416019).
YRI	chr16	32693750	BC038215	Homo sapiens hect domain and RLD 2 pseudogene 4, mRNA (cDNA clone IMAGE:5416019).
CEU	chr16	32796297	SLC6A10P	cDNA FLJ43855 fis, clone TESTI4007163, highly similar to Sodium- and chloride-dependent creatine transporter 2.
CEU	chr16	32796297	SLC6A10P	Homo sapiens cDNA FLJ43855 fis, clone TESTI4007163, highly similar to Sodium- and chloride-dependent creatine transporter 2.
YRI	chr16	32796297	SLC6A10P	cDNA FLJ43855 fis, clone TESTI4007163, highly similar to Sodium- and chloride-dependent creatine transporter 2.
YRI	chr16	32796297	SLC6A10P	Homo sapiens cDNA FLJ43855 fis, clone TESTI4007163, highly similar to Sodium- and chloride-dependent creatine transporter 2.
CEU	chr16	32822425	IGHV	Homo sapiens clone N85 immunoglobulin heavy chain variable region mRNA, partial cds.
YRI	chr16	32822425	IGHV	Homo sapiens clone N85 immunoglobulin heavy chain variable region mRNA, partial cds.
CEU	chr16	32921297	IGH	Homo sapiens IGH mRNA for immunoglobulin heavy chain VHDJ region, partial cds, clone:H35.
YRI	chr16	32921297	IGH	Homo sapiens IGH mRNA for immunoglobulin heavy chain VHDJ region, partial cds, clone:H35.
CEU	chr16	33013026	BC038215	Homo sapiens hect domain and RLD 2 pseudogene 4, mRNA (cDNA clone IMAGE:5416019).
YRI	chr16	33013026	BC038215	Homo sapiens hect domain and RLD 2 pseudogene 4, mRNA (cDNA clone IMAGE:5416019).
CEU	chr16	33017631	LOC440366	Homo sapiens hect domain and RLD 2 pseudogene (LOC440366), non-coding RNA.
YRI	chr16	33017631	LOC440366	Homo sapiens hect domain and RLD 2 pseudogene (LOC440366), non-coding RNA.
CEU	chr16	33019503	DQ574674	DQ574674
YRI	chr16	33019503	DQ574674	DQ574674
CEU	chr16	33111656	TP53TG3	TP53 target 3
CEU	chr16	33111656	TP53TG3b	Homo sapiens mRNA for TP53TG3b, complete cds.
YRI	chr16	33111656	TP53TG3	TP53 target 3
YRI	chr16	33111656	TP53TG3b	Homo sapiens mRNA for TP53TG3b, complete cds.
CEU	chr16	33168191	TP53TG3	TP53 target 3
CEU	chr16	33168191	TP53TG3b	Homo sapiens mRNA for TP53TG3b, complete cds.
YRI	chr16	33168191	TP53TG3	TP53 target 3
YRI	chr16	33168191	TP53TG3b	Homo sapiens mRNA for TP53TG3b, complete cds.
CEU	chr16	33205769	BC041879	Homo sapiens similar to protein phosphatase 2A 48 kDa regulatory subunit isoform 1; serine/threonine protein phosphatase 2A, 48kDa regulatory subunit; PP2A, subunit B, PR48 isoform; PP2A B subunit PR48; NY-REN-8 antigen, mRNA (cDNA clone IMAGE:5272051).
YRI	chr16	33205769	BC041879	Homo sapiens similar to protein phosphatase 2A 48 kDa regulatory subunit isoform 1; serine/threonine protein phosphatase 2A, 48kDa regulatory subunit; PP2A, subunit B, PR48 isoform; PP2A B subunit PR48; NY-REN-8 antigen, mRNA (cDNA clone IMAGE:5272051).
CEU	chr16	33233956	DQ571479	DQ571479
YRI	chr16	33233956	DQ571479	DQ571479
CEU	chr16	33659897	Z14218	Homo sapiens clone 46-87a Ig heavy chain variable region, VH3 family mRNA, partial cds.
YRI	chr16	33659897	Z14218	Homo sapiens clone 46-87a Ig heavy chain variable region, VH3 family mRNA, partial cds.
CEU	chr16	33686001	SLC6A8	Homo sapiens solute carrier family 6 (neurotransmitter transporter, creatine), member 8, mRNA (cDNA clone MGC:20403 IMAGE:4634609), complete cds.
YRI	chr16	33686001	SLC6A8	Homo sapiens solute carrier family 6 (neurotransmitter transporter, creatine), member 8, mRNA (cDNA clone MGC:20403 IMAGE:4634609), complete cds.
CEU	chr16	33690901	SLC6A8	cDNA FLJ43855 fis, clone TESTI4007163, highly similar to Sodium- and chloride-dependent creatine transporter 2.
YRI	chr16	33690901	SLC6A8	cDNA FLJ43855 fis, clone TESTI4007163, highly similar to Sodium- and chloride-dependent creatine transporter 2.
CEU	chr16	33691569	SLC6A8	Homo sapiens cDNA FLJ43855 fis, clone TESTI4007163, highly similar to Sodium- and chloride-dependent creatine transporter 2.
YRI	chr16	33691569	SLC6A8	Homo sapiens cDNA FLJ43855 fis, clone TESTI4007163, highly similar to Sodium- and chloride-dependent creatine transporter 2.
CEU	chr16	34261302	UBE2MP1	full-length cDNA clone CS0DH003YB23 of T cells (Jurkat cell line) of Homo sapiens (human).
YRI	chr16	34261302	UBE2MP1	full-length cDNA clone CS0DH003YB23 of T cells (Jurkat cell line) of Homo sapiens (human).
CEU	chr16	34455402	BC045579	Homo sapiens cDNA clone IMAGE:5271062.
YRI	chr16	34455402	BC045579	Homo sapiens cDNA clone IMAGE:5271062.
CEU	chr16	34569414	BC023607	Homo sapiens hypothetical protein LOC146481, mRNA (cDNA clone IMAGE:4639919), partial cds.
YRI	chr16	34569414	BC023607	Homo sapiens hypothetical protein LOC146481, mRNA (cDNA clone IMAGE:4639919), partial cds.
CEU	chr16	34596966	BC038761	Homo sapiens cDNA clone IMAGE:5269981.
YRI	chr16	34596966	BC038761	Homo sapiens cDNA clone IMAGE:5269981.
CEU	chr16	34838423	AK129756	Homo sapiens cDNA FLJ26245 fis, clone DMC01203.
YRI	chr16	34838423	AK129756	Homo sapiens cDNA FLJ26245 fis, clone DMC01203.
CEU	chr16	34893955	CR617556	full-length cDNA clone CS0DL003YH09 of B cells (Ramos cell line) Cot 25-normalized of Homo sapiens (human).
YRI	chr16	34893955	CR617556	full-length cDNA clone CS0DL003YH09 of B cells (Ramos cell line) Cot 25-normalized of Homo sapiens (human).
CEU	chr16	45060751	FLJ43980	Homo sapiens cDNA FLJ43980 fis, clone TESTI4018806.
YRI	chr16	45060751	FLJ43980	Homo sapiens cDNA FLJ43980 fis, clone TESTI4018806.
CEU	chr16	45171968	SHCBP1	SHC SH2-domain binding protein 1
YRI	chr16	45171968	SHCBP1	SHC SH2-domain binding protein 1
CEU	chr16	45251089	VPS35	Homo sapiens vacuolar sorting protein 35 (VPS35) mRNA, complete cds.
CEU	chr16	45251089	VPS35	vacuolar protein sorting 35
YRI	chr16	45251089	VPS35	Homo sapiens vacuolar sorting protein 35 (VPS35) mRNA, complete cds.
YRI	chr16	45251089	VPS35	vacuolar protein sorting 35
CEU	chr16	45281058	ORC6L	origin recognition complex subunit 6
YRI	chr16	45281058	ORC6L	origin recognition complex subunit 6
CEU	chr16	45281094	ORC6	Homo sapiens origin recognition complex subunit 6 (ORC6) mRNA, complete cds.
YRI	chr16	45281094	ORC6	Homo sapiens origin recognition complex subunit 6 (ORC6) mRNA, complete cds.
CEU	chr16	45293694	MYLK3	myosin light chain kinase 3
YRI	chr16	45293694	MYLK3	myosin light chain kinase 3
CEU	chr16	45318088	MYLK3	myosin light chain kinase 3
YRI	chr16	45318088	MYLK3	myosin light chain kinase 3
CEU	chr16	45393459	C16orf87	hypothetical protein LOC388272
YRI	chr16	45393459	C16orf87	hypothetical protein LOC388272
CEU	chr16	45475808	GPT2	glutamic pyruvate transaminase 2 isoform 1
YRI	chr16	45475808	GPT2	glutamic pyruvate transaminase 2 isoform 1
CEU	chr16	45476604	GPT2	glutamic pyruvate transaminase 2 isoform 1
YRI	chr16	45476604	GPT2	glutamic pyruvate transaminase 2 isoform 1
CEU	chr16	45515245	GPT2	Homo sapiens cDNA FLJ33638 fis, clone BRAMY2023327, highly similar to Alanine aminotransferase 2 (EC 2.6.1.2).
YRI	chr16	45515245	GPT2	Homo sapiens cDNA FLJ33638 fis, clone BRAMY2023327, highly similar to Alanine aminotransferase 2 (EC 2.6.1.2).
CEU	chr16	45546774	DNAJA2	DnaJ subfamily A member 2
YRI	chr16	45546774	DNAJA2	DnaJ subfamily A member 2
CEU	chr16	45672942	NETO2	neuropilin- and tolloid-like protein 2
YRI	chr16	45672942	NETO2	neuropilin- and tolloid-like protein 2
CEU	chr16	45677637	NETO2	neuropilin- and tolloid-like protein 2
YRI	chr16	45677637	NETO2	neuropilin- and tolloid-like protein 2
CEU	chr16	45746798	ITFG1	integrin alpha FG-GAP repeat containing 1
YRI	chr16	45746798	ITFG1	integrin alpha FG-GAP repeat containing 1
CEU	chr16	46041251	ITFG1	Homo sapiens CDA08 mRNA, complete cds.
YRI	chr16	46041251	ITFG1	Homo sapiens CDA08 mRNA, complete cds.
CEU	chr16	46052710	PHKB	phosphorylase kinase, beta isoform b
CEU	chr16	46052710	PHKB	phosphorylase kinase, beta isoform a
YRI	chr16	46052710	PHKB	phosphorylase kinase, beta isoform b
YRI	chr16	46052710	PHKB	phosphorylase kinase, beta isoform a
CEU	chr16	46256683	PHKB	Homo sapiens cDNA FLJ41698 fis, clone HCHON2003532, highly similar to Phosphorylase b kinase regulatory subunit beta.
YRI	chr16	46256683	PHKB	Homo sapiens cDNA FLJ41698 fis, clone HCHON2003532, highly similar to Phosphorylase b kinase regulatory subunit beta.
CEU	chr16	46440725	BC048130	Homo sapiens cDNA clone IMAGE:5303550.
YRI	chr16	46440725	BC048130	Homo sapiens cDNA clone IMAGE:5303550.
CEU	chr16	46674384	ABCC12	ATP-binding cassette protein C12
CEU	chr16	46674384	ABCC12	Homo sapiens ATP-binding cassette protein C12 isoform A (ABCC12) mRNA, complete cds, alternatively spliced.
YRI	chr16	46674384	ABCC12	ATP-binding cassette protein C12
YRI	chr16	46674384	ABCC12	Homo sapiens ATP-binding cassette protein C12 isoform A (ABCC12) mRNA, complete cds, alternatively spliced.
CEU	chr16	46712651	ABCC12	ATP-binding cassette protein C12
YRI	chr16	46712651	ABCC12	ATP-binding cassette protein C12
CEU	chr16	46758322	ABCC11	Homo sapiens ATP-binding cassette transporter MRP8 mRNA, complete cds.
CEU	chr16	46758322	ABCC11	ATP-binding cassette, sub-family C, member 11
YRI	chr16	46758322	ABCC11	Homo sapiens ATP-binding cassette transporter MRP8 mRNA, complete cds.
YRI	chr16	46758322	ABCC11	ATP-binding cassette, sub-family C, member 11
CEU	chr16	46835711	LONP2	peroxisomal LON protease-like
YRI	chr16	46835711	LONP2	peroxisomal LON protease-like
CEU	chr16	46947096	AK056051	Homo sapiens cDNA FLJ31489 fis, clone NT2NE2003308.
YRI	chr16	46947096	AK056051	Homo sapiens cDNA FLJ31489 fis, clone NT2NE2003308.
CEU	chr16	46951946	SIAH1	seven in absentia homolog 1 isoform b
CEU	chr16	46951946	SIAH1	seven in absentia homolog 1 isoform a
YRI	chr16	46951946	SIAH1	seven in absentia homolog 1 isoform b
YRI	chr16	46951946	SIAH1	seven in absentia homolog 1 isoform a
CEU	chr16	46952991	SIAH1	seven in absentia homolog 1 isoform a
YRI	chr16	46952991	SIAH1	seven in absentia homolog 1 isoform a
CEU	chr16	65499525	CDH16	cadherin 16 precursor
CEU	chr16	65513082	RRAD	Ras-related associated with diabetes
CEU	chr16	65523466	FAM96B	hypothetical protein LOC51647
CEU	chr16	65525847	CES2	carboxylesterase 2 isoform 2
CEU	chr16	65525847	CES2	carboxylesterase 2 isoform 1
CEU	chr16	65525874	DKFZp434N0935	Homo sapiens cDNA FLJ38203 fis, clone FCBBF1000403, highly similar to Human carboxylesterase (hCE-2) mRNA.
CEU	chr16	65552638	CES3	carboxylesterase 3
CEU	chr16	65552638	UNQ869	Homo sapiens cDNA FLJ20098 fis, clone COL04537, highly similar to ESTM_MOUSE LIVER CARBOXYLESTERASE PRECURSOR.
CEU	chr16	65558878	CES3	carboxylesterase 3
CEU	chr16	65580133	CES8	carboxylesterase 8 (putative)
CEU	chr16	65587031	UNQ440/PRO873	Carboxylesterase UNQ440/PRO873 precursor (EC 3.1.1.-).
CEU	chr16	65591955	UNQ440/PRO873	Carboxylesterase UNQ440/PRO873 precursor (EC 3.1.1.-).
CEU	chr16	65592041	CES8	carboxylesterase 8 (putative)
CEU	chr16	65596962	UNQ440	Homo sapiens cDNA FLJ37464 fis, clone BRAWH2011795, weakly similar to LIVER CARBOXYLESTERASE PRECURSOR (EC 3.1.1.1).
CEU	chr16	65620550	CBFB	core-binding factor, beta subunit isoform 2
CEU	chr16	65620550	CBFB	core-binding factor, beta subunit isoform 1
CEU	chr16	65620550	CBFB	Homo sapiens core binding factor beta isoform PEBP2B mRNA, complete cds.
CEU	chr16	65701366	C16orf70	lin-10
CEU	chr16	65701415	C16orf70	lin-10
CEU	chr16	65711498	C16orf70	UPF0183 protein C16orf70.
CEU	chr16	65739505	B3GNT9	UDP-GlcNAc:betaGal
CEU	chr16	65740619	BC007896	Homo sapiens cDNA clone IMAGE:3530459, **** WARNING: chimeric clone ****.
CEU	chr16	65745589	TRADD	TNFRSF1A-associated via death domain
CEU	chr16	65751391	FBXL8	F-box and leucine-rich repeat protein 8
CEU	chr16	65754251	HSF4	heat shock transcription factor 4 isoform b
CEU	chr16	65754251	HSF4	heat shock transcription factor 4 isoform a
CEU	chr16	65755844	HSF4	Homo sapiens mRNA for transcription factor HSF4b isoform, complete cds.
CEU	chr16	65761951	AX747633	Homo sapiens cDNA FLJ35304 fis, clone PROST2009731.
CEU	chr16	65765370	NOL3	nucleolar protein 3
CEU	chr16	65765370	NOL3	Nucleolar protein 3 (Apoptosis repressor with CARD) (Muscle-enriched cytoplasmic protein) (Myp) (Nucleolar protein of 30 kDa) (Nop30).
CEU	chr16	65767005	FLJ00161	Homo sapiens mRNA for FLJ00161 protein.
CEU	chr16	65767005	FLJ00161	Uncharacterized protein KIAA0895-like.
CEU	chr16	65767005	KIAA0895L	hypothetical protein LOC653319
CEU	chr16	65770833	EXOC3L	exocyst complex component 3-like
CEU	chr16	65775769	FLJ00161	Homo sapiens mRNA for FLJ00161 protein.
CEU	chr16	65775769	EXOC3L	exocyst complex component 3-like
CEU	chr16	65783568	E2F4	E2F transcription factor 4
CEU	chr16	65790528	ELMO3	engulfment and cell motility 3
CEU	chr16	65790912	ELMO3	engulfment and cell motility 3
CEU	chr16	65798542	LRRC29	F-box and leucine-rich repeat protein 9
CEU	chr16	65798543	LRRC29	F-box and leucine-rich repeat protein 9
CEU	chr16	65818516	TMEM208	Homo sapiens HSPC171 mRNA, complete cds.
CEU	chr16	65818516	TMEM208	HSPC171 protein
CEU	chr16	65820792	FHOS	Homo sapiens mRNA for p127, complete cds.
CEU	chr16	65820792	FHOD1	formin homology 2 domain containing 1
CEU	chr16	65840355	SLC9A5	solute carrier family 9 (sodium/hydrogen
CEU	chr16	65840355	SLC9A5	Solute carrier family 9 (Sodium/hydrogen exchanger), isoform 5 variant (Fragment).
CEU	chr16	65853331	AK021876	Homo sapiens cDNA FLJ11814 fis, clone HEMBA1006381.
CEU	chr16	65868913	PLEKHG4	pleckstrin homology domain containing, family G
CEU	chr16	65868913	prtphn1	Homo sapiens prtphn1 mRNA for puratrophin-1, complete cds.
CEU	chr16	65869576	PLEKHG4	pleckstrin homology domain containing, family G
CEU	chr16	65870242	prtphn1	Homo sapiens prtphn1 mRNA for puratrophin-1, complete cds.
CEU	chr16	65870550	PLEKHG4	pleckstrin homology domain containing, family G
CEU	chr16	65870989	PLEKHG4	pleckstrin homology domain containing, family G
CEU	chr16	65870992	PLEKHG4	pleckstrin homology domain containing, family G
CEU	chr16	65880893	KCTD19	potassium channel tetramerisation domain
CEU	chr16	65880893	KCTD19	Homo sapiens cDNA FLJ40162 fis, clone TESTI2015752.
CEU	chr16	65918247	LRRC36	leucine rich repeat containing 36
CEU	chr16	65918247	RORBP70	Homo sapiens cDNA FLJ11004 fis, clone PLACE1002941.
CEU	chr16	65938779	RORBP70	Homo sapiens cDNA FLJ11004 fis, clone PLACE1002941.
CEU	chr16	65938779	LRRC36	leucine rich repeat containing 36
CEU	chr16	65981212	TPPP3	tubulin polymerization-promoting protein family
CEU	chr16	65985828	ZDHHC1	zinc finger, DHHC-type containing 1
CEU	chr16	66022536	HSD11B2	hydroxysteroid (11-beta) dehydrogenase 2
CEU	chr16	66029417	ATP6V0D1	ATPase, H+ transporting, lysosomal, V0 subunit
CEU	chr16	66045982	ATP6V0D1	Homo sapiens cDNA FLJ43534 fis, clone PLACE7001936.
CEU	chr16	66073974	AGRP	agouti related protein homolog isoform 1
CEU	chr16	66120254	KIAA1930	Homo sapiens mRNA for KIAA1930 protein, partial cds.
CEU	chr16	66120254	FAM65A	hypothetical protein LOC79567
CEU	chr16	66128879	FAM65A	hypothetical protein LOC79567
CEU	chr16	66129481	FAM65A	hypothetical protein LOC79567
CEU	chr16	66129827	FAM65A	hypothetical protein LOC79567
CEU	chr16	66153964	CTCF	CCCTC-binding factor
CEU	chr16	66219773	CTCF	CCCTC-binding factor
CEU	chr16	66236530	RLTPR	RGD motif, leucine rich repeats, tropomodulin
CEU	chr16	66244422	RLTPR	RGD motif, leucine rich repeats, tropomodulin
CEU	chr16	66248915	ACD	adrenocortical dysplasia homolog isoform 2
CEU	chr16	66248915	ACD	adrenocortical dysplasia homolog isoform 1
CEU	chr16	66248915	ACD	adrenocortical dysplasia homolog isoform 3
CEU	chr16	66252351	PARD6A	par-6 partitioning defective 6 homolog alpha
CEU	chr16	66252635	PARD6A	par-6 partitioning defective 6 homolog alpha
CEU	chr16	66254350	C16orf48	hypothetical protein LOC84080
CEU	chr16	66254350	DKFZp434A1319	Homo sapiens mRNA; cDNA DKFZp434A1319 (from clone DKFZp434A1319).
CEU	chr16	66258217	C16orf86	Uncharacterized protein C16orf86.
CEU	chr16	66258217	C16orf86	hypothetical protein LOC388284
CEU	chr16	66258217	C16orf86	Homo sapiens cDNA FLJ41802 fis, clone NHNPC2002565.
CEU	chr16	66265937	AX747090	Homo sapiens cDNA FLJ34287 fis, clone FEBRA2004029, moderately similar to Mus musculus glucose-fructose oxidoreductase domain containing 1 (Gfod1), mRNA.
CEU	chr16	66265939	GFOD2	glucose-fructose oxidoreductase domain
CEU	chr16	66276345	GFOD2	Homo sapiens cDNA FLJ23802 fis, clone HEP22660.
CEU	chr16	66314505	RANBP10	RAN binding protein 10
CEU	chr16	66398316	TSNAXIP1	Homo sapiens unknown mRNA.
CEU	chr16	66398316	TSNAXIP1	Translin-associated factor X-interacting protein 1 (Trax-interacting protein 1).
CEU	chr16	66398510	TSNAXIP1	translin-associated factor X interacting protein
CEU	chr16	66412502	TSNAXIP1	Translin-associated factor X-interacting protein 1 (Trax-interacting protein 1).
CEU	chr16	66419560	CENPT	centromere protein T
CEU	chr16	66419560	CENPT	Homo sapiens cDNA FLJ13111 fis, clone NT2RP3002566.
CEU	chr16	66433713	THAP11	THAP domain containing 11
CEU	chr16	66438319	NUTF2	nuclear transport factor 2
CEU	chr16	66461363	CR621108	Homo sapiens mRNA; cDNA DKFZp686K2487 (from clone DKFZp686K2487).
CEU	chr16	66464499	EDC4	autoantigen RCD8
CEU	chr16	66464499	EDC4	Enhancer of mRNA-decapping protein 4 (Human enhancer of decapping large subunit) (Hedls) (Autoantigen Ge-1) (Autoantigen RCD-8).
CEU	chr16	66467891	EDC4	autoantigen RCD8
CEU	chr16	66468892	EDC4	autoantigen RCD8
CEU	chr16	66473864	AK125818	Homo sapiens cDNA FLJ43830 fis, clone TESTI4004887, weakly similar to Homo sapiens autoantigen (RCD-8).
CEU	chr16	66476281	NRN1L	neuritin 1-like
CEU	chr16	66484715	PSKH1	protein serine kinase H1
CEU	chr16	66520973	CTRL	chymotrypsin-like
CEU	chr16	66522129	PSMB10	proteasome beta 10 subunit proprotein
CEU	chr16	66531287	LCAT	lecithin-cholesterol acyltransferase precursor
CEU	chr16	66534950	AK310027	Homo sapiens cDNA, FLJ17069.
CEU	chr16	66535730	SLC12A4	solute carrier family 12 (potassium/chloride
CEU	chr16	66535888	SLC12A4	Solute carrier family 12 member 4 (Electroneutral potassium-chloride cotransporter 1) (Erythroid K-Cl cotransporter 1) (hKCC1).
CEU	chr16	66537167	KCC1	Homo sapiens erythroid K:Cl cotransporter (KCC1) mRNA, complete cds.
CEU	chr16	66538340	KCC1	Homo sapiens erythroid K:Cl cotransporter (KCC1) mRNA, complete cds.
CEU	chr16	66543587	KCC1	Homo sapiens erythroid K:Cl cotransporter (KCC1) mRNA, complete cds.
CEU	chr16	66567066	DPEP3	dipeptidase 3 isoform b
CEU	chr16	66567066	DPEP3	dipeptidase 3 isoform a
CEU	chr16	66578798	DPEP2	dipeptidase 2 precursor
CEU	chr16	66578798	UNQ284	Homo sapiens mRNA for putative dipeptidase.
CEU	chr16	66584353	UNQ284	Homo sapiens mRNA for putative dipeptidase.
CEU	chr16	66612674	DDX28	DEAD (Asp-Glu-Ala-Asp) box polypeptide 28
CEU	chr16	66614704	DUS2L	dihydrouridine synthase 2-like, SMM1 homolog
CEU	chr16	66629409	URLC8	Homo sapiens URLC8 mRNA for up-regulated in lung cancer 8, complete cds.
CEU	chr16	66676875	NFATC3	nuclear factor of activated T-cells,
CEU	chr16	66676875	NFATC3	Cytoplasmic nuclear factor of activated T-cells 3 isoform 4 variant (Fragment).
CEU	chr16	66819950	RBM35B	Homo sapiens clone pp7059 unknown mRNA.
CEU	chr16	66819950	RBM35B	RNA binding motif protein 35B
CEU	chr16	66836747	PLA2G15	lysophospholipase 3 (lysosomal phospholipase
CEU	chr16	66846184	DKFZp564A0122	Homo sapiens mRNA for LCAT-like lysophospholipase (LLPL), complete cds.
CEU	chr17	25907009	DQ584119	DQ584119
YRI	chr17	25907009	DQ584119	DQ584119
CEU	chr17	25910167	TBC1D29	TBC1 domain family, member 29
CEU	chr17	25910167	DKFZp434O047	Homo sapiens mRNA; cDNA DKFZp434O047 (from clone DKFZp434O047).
YRI	chr17	25910167	TBC1D29	TBC1 domain family, member 29
YRI	chr17	25910167	DKFZp434O047	Homo sapiens mRNA; cDNA DKFZp434O047 (from clone DKFZp434O047).
CEU	chr17	25911233	DQ576383	DQ576383
YRI	chr17	25911233	DQ576383	DQ576383
CEU	chr17	25927651	DKFZp667M2411	Homo sapiens cDNA FLJ90801 fis, clone Y79AA1000207.
YRI	chr17	25927651	DKFZp667M2411	Homo sapiens cDNA FLJ90801 fis, clone Y79AA1000207.
CEU	chr17	25959573	DKFZp667M2411	Putative uncharacterized protein DKFZp667M2411.
CEU	chr17	25959573	DKFZp667M2411	Homo sapiens cDNA FLJ90801 fis, clone Y79AA1000207.
CEU	chr17	25959573	LRRC37B2	Homo sapiens cDNA FLJ90801 fis, clone Y79AA1000207.
YRI	chr17	25959573	DKFZp667M2411	Putative uncharacterized protein DKFZp667M2411.
YRI	chr17	25959573	DKFZp667M2411	Homo sapiens cDNA FLJ90801 fis, clone Y79AA1000207.
YRI	chr17	25959573	LRRC37B2	Homo sapiens cDNA FLJ90801 fis, clone Y79AA1000207.
CEU	chr17	26059839	CR597846	Homo sapiens cDNA clone IMAGE:5299523, containing frame-shift errors.
CEU	chr17	26059839	CR619214	Homo sapiens cDNA clone IMAGE:5299523, containing frame-shift errors.
YRI	chr17	26059839	CR597846	Homo sapiens cDNA clone IMAGE:5299523, containing frame-shift errors.
YRI	chr17	26059839	CR619214	Homo sapiens cDNA clone IMAGE:5299523, containing frame-shift errors.
CEU	chr17	26082849	BC047718	Homo sapiens cDNA clone IMAGE:5299523, containing frame-shift errors.
YRI	chr17	26082849	BC047718	Homo sapiens cDNA clone IMAGE:5299523, containing frame-shift errors.
CEU	chr17	26085206	BC041912	Homo sapiens cDNA clone IMAGE:5299523, containing frame-shift errors.
YRI	chr17	26085206	BC041912	Homo sapiens cDNA clone IMAGE:5299523, containing frame-shift errors.
CEU	chr17	26133827	CRLF3	cytokine receptor-like factor 3
YRI	chr17	26133827	CRLF3	cytokine receptor-like factor 3
CEU	chr17	26183148	ATAD5	ATPase family, AAA domain containing 5
YRI	chr17	26183148	ATAD5	ATPase family, AAA domain containing 5
CEU	chr17	26185291	ATAD5	ATPase family, AAA domain containing 5
YRI	chr17	26185291	ATAD5	ATPase family, AAA domain containing 5
CEU	chr17	26250126	C17orf42	hypothetical protein LOC79736
CEU	chr17	26250126	C17orf42	Homo sapiens mRNA for hypothetical protein and STS SHGC-2390.
YRI	chr17	26250126	C17orf42	hypothetical protein LOC79736
YRI	chr17	26250126	C17orf42	Homo sapiens mRNA for hypothetical protein and STS SHGC-2390.
CEU	chr17	26250579	C17orf42	Chromosome 17 open reading frame 42.
YRI	chr17	26250579	C17orf42	Chromosome 17 open reading frame 42.
CEU	chr17	26272879	ADAP2	centaurin-alpha 2 protein
CEU	chr17	26272879	cent-b	Homo sapiens mRNA for Centaurin-alpha2 protein.
YRI	chr17	26272879	ADAP2	centaurin-alpha 2 protein
YRI	chr17	26272879	cent-b	Homo sapiens mRNA for Centaurin-alpha2 protein.
CEU	chr17	26322081	RNF135	ring finger protein 135 isoform 1
CEU	chr17	26322081	RNF135	ring finger protein 135 isoform 2
CEU	chr17	26322081	MGC13061	Homo sapiens mRNA for hypothetical protein (MGC13061 gene).
YRI	chr17	26322081	RNF135	ring finger protein 135 isoform 1
YRI	chr17	26322081	RNF135	ring finger protein 135 isoform 2
YRI	chr17	26322081	MGC13061	Homo sapiens mRNA for hypothetical protein (MGC13061 gene).
CEU	chr17	26326478	DPRXP4	Homo sapiens divergent-paired related homeobox pseudogene 4 (DPRXP4), non-coding RNA.
YRI	chr17	26326478	DPRXP4	Homo sapiens divergent-paired related homeobox pseudogene 4 (DPRXP4), non-coding RNA.
CEU	chr17	26375328	AF086476	Homo sapiens full length insert cDNA clone ZD88F12.
YRI	chr17	26375328	AF086476	Homo sapiens full length insert cDNA clone ZD88F12.
CEU	chr17	26446120	NF1	neurofibromin isoform 3
CEU	chr17	26446120	NF1	neurofibromin isoform 1
CEU	chr17	26446120	NF1	neurofibromin isoform 2
YRI	chr17	26446120	NF1	neurofibromin isoform 3
YRI	chr17	26446120	NF1	neurofibromin isoform 1
YRI	chr17	26446120	NF1	neurofibromin isoform 2
CEU	chr17	26507126	DKFZp686J1293	Homo sapiens mRNA for neurofibromin variant protein.
YRI	chr17	26507126	DKFZp686J1293	Homo sapiens mRNA for neurofibromin variant protein.
CEU	chr17	26576226	NF1	neurofibromin isoform 2
YRI	chr17	26576226	NF1	neurofibromin isoform 2
CEU	chr17	26616372	NF1	neurofibromin isoform 2
YRI	chr17	26616372	NF1	neurofibromin isoform 2
CEU	chr17	26645793	OMG	oligodendrocyte myelin glycoprotein
YRI	chr17	26645793	OMG	oligodendrocyte myelin glycoprotein
CEU	chr17	26646152	OMG	oligodendrocyte myelin glycoprotein
YRI	chr17	26646152	OMG	oligodendrocyte myelin glycoprotein
CEU	chr17	26654913	EVI2B	ecotropic viral integration site 2B
YRI	chr17	26654913	EVI2B	ecotropic viral integration site 2B
CEU	chr17	26655406	EVI2B	ecotropic viral integration site 2B
YRI	chr17	26655406	EVI2B	ecotropic viral integration site 2B
CEU	chr17	26668800	EVI2A	ecotropic viral integration site 2A isoform 1
CEU	chr17	26668800	EVI2A	ecotropic viral integration site 2A isoform 2
YRI	chr17	26668800	EVI2A	ecotropic viral integration site 2A isoform 1
YRI	chr17	26668800	EVI2A	ecotropic viral integration site 2A isoform 2
CEU	chr17	26669446	EVI2A	ecotropic viral integration site 2A isoform 2
YRI	chr17	26669446	EVI2A	ecotropic viral integration site 2A isoform 2
YRI	chr17	38203177	CCDC56	coiled-coil domain containing 56
YRI	chr17	38204379	CNTD1	cyclin N-terminal domain containing 1
YRI	chr17	38215675	BECN1	beclin 1
YRI	chr17	38229968	PSME3	proteasome activator subunit 3 isoform 1
YRI	chr17	38238948	PSME3	proteasome activator subunit 3 isoform 2
YRI	chr17	38238948	PSME3	proteasome activator subunit 3 isoform 1
YRI	chr17	38250134	AOC2	amine oxidase, copper containing 2 isoform a
YRI	chr17	38250134	AOC2	amine oxidase, copper containing 2 isoform b
YRI	chr17	38256726	AOC3	amine oxidase, copper containing 3 precursor
YRI	chr17	38272687	LOC90586	Homo sapiens amine oxidase pseudogene mRNA, splice variant HLAO1.
YRI	chr17	38273485	AF047486	Homo sapiens amine oxidase pseudogene mRNA, splice variant HLAO2.
YRI	chr17	38280216	FLJ31222	Homo sapiens cDNA FLJ31222 fis, clone KIDNE2004294.
YRI	chr17	38284069	FLJ31222	FLJ31222 protein.
YRI	chr17	38284069	FLJ31222	FLJ31222 protein (Fragment).
YRI	chr17	38306340	G6PC	glucose-6-phosphatase, catalytic subunit
YRI	chr17	38356068	AARSD1	alanyl-tRNA synthetase domain containing 1
YRI	chr17	38361429	AARSD1	alanyl-tRNA synthetase domain containing 1
YRI	chr17	38373687	AARSD1	Homo sapiens cDNA FLJ32403 fis, clone SKMUS2000365, weakly similar to Human (p23) mRNA.
YRI	chr17	38386107	RUNDC1	RUN domain containing 1
YRI	chr17	38403971	RPL27	ribosomal protein L27
YRI	chr17	38404056	RPL27	ribosomal protein L27
YRI	chr17	38412350	IFI35	interferon-induced protein 35
YRI	chr17	38420147	VAT1	vesicle amine transport protein 1
YRI	chr17	38430783	RND2	Rho family GTPase 2
YRI	chr17	38449839	BRCA1	breast cancer 1, early onset isoform 1
YRI	chr17	38449839	BRCA1	breast cancer 1, early onset isoform
YRI	chr17	38449839	BRCA1	BRCA1 protein.
YRI	chr17	38468875	BRCA1	breast cancer 1, early onset isoform
YRI	chr17	38496645	BRCA1	breast cancer 1, early onset isoform
YRI	chr17	38496977	BRCA1	breast cancer 1, early onset isoform
YRI	chr17	38531125	NBR2	Homo sapiens cDNA, FLJ17910.
YRI	chr17	38553913	AK093551	Homo sapiens cDNA FLJ36232 fis, clone THYMU2001270.
YRI	chr17	38569725	AK311131	Homo sapiens cDNA, FLJ18173.
YRI	chr17	38576023	NBR1	neighbor of BRCA1 gene 1
YRI	chr17	38576036	NBR1	neighbor of BRCA1 gene 1
YRI	chr17	38576771	NBR1	neighbor of BRCA1 gene 1
YRI	chr17	38595456	NBR1	Homo sapiens cDNA FLJ46669 fis, clone TRACH3008042, highly similar to Membrane component, chromosome 17, surface marker 2.
YRI	chr17	38596914	NBR1	neighbor of BRCA1 gene 1
YRI	chr17	38719419	TMEM106A	transmembrane protein 106A
YRI	chr17	38728964	BC073918	Homo sapiens cDNA clone IMAGE:5169062, partial cds.
YRI	chr17	38808822	AL832479	cDNA FLJ41591 fis, clone CTONG2022153.
YRI	chr17	38831878	ARL4D	ADP-ribosylation factor-like 4D
YRI	chr17	38832626	ARL4D	ADP-ribosylation factor-like 4D
YRI	chr17	40827057	ARHGAP27	Rho GTPase activating protein 27
YRI	chr17	40840681	AX747793	Homo sapiens cDNA FLJ35572 fis, clone SPLEN2005818.
YRI	chr17	40862500	LOC201175	hypothetical protein LOC201175
YRI	chr17	40862636	LOC201175	hypothetical protein LOC201175
YRI	chr17	40869048	PLEKHM1	pleckstrin homology domain containing, family M
YRI	chr17	40869048	KIAA0356	Homo sapiens mRNA for KIAA0356 protein, partial cds.
YRI	chr17	40886087	AL389948	Homo sapiens mRNA full length insert cDNA clone EUROIMAGE 2005410.
YRI	chr17	40910222	KIAA0356	Homo sapiens mRNA for KIAA0356 protein, partial cds.
YRI	chr17	40934467	LOC652203	Homo sapiens cDNA FLJ42521 fis, clone BRACE3000973.
YRI	chr17	40936492	BT007332	Homo sapiens NBR2 mRNA, complete cds.
YRI	chr17	40939892	LOC652203	Homo sapiens leucine rich repeat containing 37, member A4 (pseudogene), mRNA (cDNA clone IMAGE:4521778), with apparent retained intron.
YRI	chr17	40947798	AK000982	Homo sapiens cDNA FLJ10120 fis, clone HEMBA1002863.
YRI	chr17	40981039	DQ573673	DQ573673
YRI	chr17	41053494	MGC57346	Homo sapiens cDNA FLJ30754 fis, clone FEBRA2000438.
YRI	chr17	41053758	MGC57346	Homo sapiens cDNA FLJ30754 fis, clone FEBRA2000438.
YRI	chr17	41072402	BC069230	Homo sapiens cDNA FLJ25168 fis, clone CBR08585.
CEU	chr17	41217448	CRHR1	corticotropin releasing hormone receptor 1
CEU	chr17	41217448	CRHR1	Homo sapiens corticotropin-releasing factor receptor variant 1d (CRHR1) mRNA, alternative splice product, complete cds.
YRI	chr17	41217448	CRHR1	corticotropin releasing hormone receptor 1
YRI	chr17	41217448	CRHR1	Homo sapiens corticotropin-releasing factor receptor variant 1d (CRHR1) mRNA, alternative splice product, complete cds.
CEU	chr17	41240155	CRHR1	Homo sapiens corticotropin-releasing factor receptor variant 1d (CRHR1) mRNA, alternative splice product, complete cds.
YRI	chr17	41240155	CRHR1	Homo sapiens corticotropin-releasing factor receptor variant 1d (CRHR1) mRNA, alternative splice product, complete cds.
CEU	chr17	41266284	CRHR1	Corticotropin releasing hormone receptor variant 1f (Fragment).
YRI	chr17	41266284	CRHR1	Corticotropin releasing hormone receptor variant 1f (Fragment).
CEU	chr17	41277025	BC018035	Homo sapiens cDNA clone IMAGE:4819956.
YRI	chr17	41277025	BC018035	Homo sapiens cDNA clone IMAGE:4819956.
CEU	chr17	41278052	IMP5	intramembrane protease 5
YRI	chr17	41278052	IMP5	intramembrane protease 5
CEU	chr17	41327543	MAPT	microtubule-associated protein tau isoform 6
CEU	chr17	41327543	MAPT	microtubule-associated protein tau isoform 1
CEU	chr17	41327543	MAPT	microtubule-associated protein tau isoform 2
CEU	chr17	41327543	MAPT	microtubule-associated protein tau isoform 5
CEU	chr17	41327543	MAPT	microtubule-associated protein tau isoform 3
CEU	chr17	41327543	MAPT	microtubule-associated protein tau isoform 4
YRI	chr17	41327543	MAPT	microtubule-associated protein tau isoform 6
YRI	chr17	41327543	MAPT	microtubule-associated protein tau isoform 1
YRI	chr17	41327543	MAPT	microtubule-associated protein tau isoform 2
YRI	chr17	41327543	MAPT	microtubule-associated protein tau isoform 5
YRI	chr17	41327543	MAPT	microtubule-associated protein tau isoform 3
YRI	chr17	41327543	MAPT	microtubule-associated protein tau isoform 4
CEU	chr17	41329189	AX747136	Homo sapiens cDNA FLJ34379 fis, clone FEBRA2018203.
YRI	chr17	41329189	AX747136	Homo sapiens cDNA FLJ34379 fis, clone FEBRA2018203.
CEU	chr17	41432452	STH	saitohin
YRI	chr17	41432452	STH	saitohin
CEU	chr17	41463128	KIAA1267	hypothetical protein LOC284058
YRI	chr17	41463128	KIAA1267	hypothetical protein LOC284058
CEU	chr17	41626715	LOC644246	Homo sapiens hypothetical protein LOC644246, mRNA (cDNA clone IMAGE:4730995), partial cds.
YRI	chr17	41626715	LOC644246	Homo sapiens hypothetical protein LOC644246, mRNA (cDNA clone IMAGE:4730995), partial cds.
CEU	chr17	41719639	LOC51326	Homo sapiens full length insert cDNA clone ZD50C03.
YRI	chr17	41719639	LOC51326	Homo sapiens full length insert cDNA clone ZD50C03.
CEU	chr17	41728273	LRRC37A	leucine rich repeat containing 37A
YRI	chr17	41728273	LRRC37A	leucine rich repeat containing 37A
CEU	chr17	41732281	ARL17P1	hypothetical protein LOC51326 isoform a
YRI	chr17	41732281	ARL17P1	hypothetical protein LOC51326 isoform a
CEU	chr17	41732668	ARL17	ADP-ribosylation factor-like 17 isoform b
YRI	chr17	41732668	ARL17	ADP-ribosylation factor-like 17 isoform b
CEU	chr17	41762489	LRRC37A	leucine rich repeat containing 37A
YRI	chr17	41762489	LRRC37A	leucine rich repeat containing 37A
CEU	chr17	41763576	LRRC37A	leucine rich repeat containing 37A
YRI	chr17	41763576	LRRC37A	leucine rich repeat containing 37A
CEU	chr17	41772521	ARL17	ADP-ribosylation factor-like 17 isoform a
YRI	chr17	41772521	ARL17	ADP-ribosylation factor-like 17 isoform a
CEU	chr17	41932477	ARL17	Homo sapiens mRNA for ADP-ribosylation factor 7 variant protein.
YRI	chr17	41932477	ARL17	Homo sapiens mRNA for ADP-ribosylation factor 7 variant protein.
CEU	chr17	41945391	LRRC37A2	c114 SLIT-like testicular protein
YRI	chr17	41945391	LRRC37A2	c114 SLIT-like testicular protein
CEU	chr17	41949383	ARL17P1	hypothetical protein LOC51326 isoform b
YRI	chr17	41949383	ARL17P1	hypothetical protein LOC51326 isoform b
CEU	chr17	41949388	ARL17P1	hypothetical protein LOC51326 isoform a
YRI	chr17	41949388	ARL17P1	hypothetical protein LOC51326 isoform a
CEU	chr17	41979906	LRRC37A2	c114 SLIT-like testicular protein
YRI	chr17	41979906	LRRC37A2	c114 SLIT-like testicular protein
CEU	chr17	41980993	LRRC37A2	c114 SLIT-like testicular protein
YRI	chr17	41980993	LRRC37A2	c114 SLIT-like testicular protein
CEU	chr17	41985437	ARL17	ADP-ribosylation factor-like 17 isoform a
YRI	chr17	41985437	ARL17	ADP-ribosylation factor-like 17 isoform a
CEU	chr17	42023353	NSF	N-ethylmaleimide-sensitive factor
YRI	chr17	42023353	NSF	N-ethylmaleimide-sensitive factor
CEU	chr17	55408166	DHX40P	Homo sapiens DEAH (Asp-Glu-Ala-His) box polypeptide 40 pseudogene, mRNA (cDNA clone IMAGE:5170263).
CEU	chr17	55444818	DQ574804	DQ574804
CEU	chr17	55446541	DQ593188	DQ593188
CEU	chr17	55447125	DQ575686	DQ575686
CEU	chr17	55448335	DQ580080	DQ580080
CEU	chr17	55475333	HEATR6	HEAT repeat containing 6
CEU	chr17	55515710	AF086204	Homo sapiens full length insert cDNA clone ZC45B12.
CEU	chr17	55582083	CA4	carbonic anhydrase IV precursor
CEU	chr17	55609472	USP32	ubiquitin specific protease 32
CEU	chr17	55663658	SCARNA20	Homo sapiens small Cajal body-specific RNA 20 (SCARNA20), non-coding RNA.
CEU	chr17	55854654	C17orf64	hypothetical protein LOC124773
CEU	chr17	55865820	AX746718	Homo sapiens cDNA FLJ33664 fis, clone BRAMY2027451, moderately similar to 60S RIBOSOMAL PROTEIN L12.
CEU	chr17	55875301	APPBP2	amyloid beta precursor protein-binding protein
CEU	chr17	55875301	PAT1	Homo sapiens kinesin light chain-related protein (PAT1) mRNA, complete cds.
CEU	chr17	56032335	PPM1D	protein phosphatase 1D
CEU	chr17	56319144	BCAS3	breast carcinoma amplified sequence 3 isoform 2
CEU	chr17	56501992	LOC729617	hypothetical protein LOC729617
CEU	chr18	17076200	KIAA1772	GREB1-like protein.
YRI	chr18	17076200	KIAA1772	GREB1-like protein.
CEU	chr18	17199985	KIAA1772	GREB1-like protein.
YRI	chr18	17199985	KIAA1772	GREB1-like protein.
CEU	chr18	17284981	KIAA1772	Homo sapiens mRNA for KIAA1772 protein, partial cds.
YRI	chr18	17284981	KIAA1772	Homo sapiens mRNA for KIAA1772 protein, partial cds.
CEU	chr18	17363259	ESCO1	establishment of cohesion 1 homolog 1
CEU	chr18	17363259	KIAA1911	Homo sapiens mRNA for KIAA1911 protein, partial cds.
YRI	chr18	17363259	ESCO1	establishment of cohesion 1 homolog 1
YRI	chr18	17363259	KIAA1911	Homo sapiens mRNA for KIAA1911 protein, partial cds.
CEU	chr18	17446257	SNRPD1	small nuclear ribonucleoprotein D1 polypeptide
YRI	chr18	17446257	SNRPD1	small nuclear ribonucleoprotein D1 polypeptide
CEU	chr18	17484855	ABHD3	alpha/beta hydrolase domain containing protein
YRI	chr18	17484855	ABHD3	alpha/beta hydrolase domain containing protein
CEU	chr18	17490178	CR627346	Homo sapiens mRNA; cDNA DKFZp686L01226 (from clone DKFZp686L01226).
YRI	chr18	17490178	CR627346	Homo sapiens mRNA; cDNA DKFZp686L01226 (from clone DKFZp686L01226).
CEU	chr18	17535234	ABHD3	alpha/beta hydrolase domain containing protein
YRI	chr18	17535234	ABHD3	alpha/beta hydrolase domain containing protein
CEU	chr18	17538915	MIB1	mindbomb homolog 1
YRI	chr18	17538915	MIB1	mindbomb homolog 1
CEU	chr18	17575542	MIB1	mindbomb homolog 1
YRI	chr18	17575542	MIB1	mindbomb homolog 1
CEU	chr18	17659446	AF086463	Homo sapiens full length insert cDNA clone ZD85H04.
CEU	chr18	17659446	BX648566	Homo sapiens full length insert cDNA clone ZD85H04.
YRI	chr18	17659446	AF086463	Homo sapiens full length insert cDNA clone ZD85H04.
YRI	chr18	17659446	BX648566	Homo sapiens full length insert cDNA clone ZD85H04.
YRI	chr19	42400667	ZNF383	zinc finger protein 383
YRI	chr19	42401024	ZNF383	zinc finger protein 383
YRI	chr19	42409205	ZNF383	zinc finger protein 383
YRI	chr19	42434667	BC041478	Homo sapiens, clone IMAGE:5247201, mRNA.
YRI	chr19	42448681	BC045185	Homo sapiens clone pp6455 unknown mRNA.
YRI	chr19	42495578	HKR1	Homo sapiens mRNA for HKR1, partial cds.
YRI	chr19	42500652	HKR1	GLI-Kruppel family member HKR1
YRI	chr19	42517419	HKR1	Homo sapiens mRNA for HKR1, partial cds.
YRI	chr19	42517419	HKR1	GLI-Kruppel family member HKR1
YRI	chr19	42529038	HKR1	GLI-Kruppel family member HKR1
YRI	chr19	42553898	ZNF527	ZNF527 protein.
YRI	chr19	42553898	ZNF527	zinc finger protein 527
YRI	chr19	42593899	ZNF569	zinc finger protein 569
YRI	chr19	42650513	ZNF570	zinc finger protein 570
YRI	chr19	42651821	ZNF570	zinc finger protein 570
YRI	chr19	42689680	ZNF793	zinc finger protein 793
YRI	chr19	42689959	DKFZp686K2089	Homo sapiens cDNA FLJ16527 fis, clone OCBBF2009583, weakly similar to ZINC FINGER PROTEIN 184.
YRI	chr19	42691006	DKFZp686K2089	Homo sapiens cDNA FLJ16527 fis, clone OCBBF2009583, weakly similar to ZINC FINGER PROTEIN 184.
YRI	chr19	42731690	BC043284	Homo sapiens cDNA clone IMAGE:4827411.
YRI	chr19	42731690	BC042488	Homo sapiens cDNA clone IMAGE:4827411.
YRI	chr19	42734147	DKFZp547B0714	Homo sapiens mRNA; cDNA DKFZp547B0714 (from clone DKFZp547B0714); complete cds.
YRI	chr19	42734147	ZNF540	zinc finger protein 540
YRI	chr19	42737523	ZNF571	Homo sapiens HSPC059 mRNA, complete cds.
YRI	chr19	42745131	ZNF571	Homo sapiens zinc finger protein 571, mRNA (cDNA clone MGC:138690 IMAGE:40036719), complete cds.
YRI	chr19	42746994	ZNF571	zinc finger protein 571
YRI	chr19	42777616	ZNF540	zinc finger protein 540
[truncated: 1,502 more rows]
