# Supplementary material for: Congruence as a measurement of extended haplotype structure across the genome
Source: J Transl Med. 2012 Feb 27;10:32. doi: 10.1186/1479-5876-10-32 (PMC3310717; doi:10.1186/1479-5876-10-32)
Supplement: Additional file 7 — Table S4. KEGG Pathways associated with genes in candidate extended haplotypes. The KEGG pathways listed in the table are associated with genes found in candidate extended haplotypes of either the CEU cohort and/or the YRI cohort, according to data compiled in the UCSC Genome Browser database. "Hits" is the number of genes associated with each pathway. [file 1479-5876-10-32-S7.XLSX]

## Sheet: Sheet2
Pathways	CEU Hits	YRI Hits
Olfactory transduction	11	56
Systemic lupus erythematosus	15	49
Metabolic pathways	36	47
MAPK signaling pathway	12	20
Regulation of actin cytoskeleton	9	14
Cytokine-cytokine receptor interaction	2	13
Endocytosis	5	11
Cell cycle	9	10
Glycolysis / Gluconeogenesis	3	10
Antigen processing and presentation	2	10
Chemokine signaling pathway	1	10
Natural killer cell mediated cytotoxicity	4	9
Focal adhesion	3	9
Spliceosome	3	9
Tyrosine metabolism	2	9
Lysosome	10	8
Neuroactive ligand-receptor interaction	8	8
Fatty acid metabolism	3	8
Alzheimer's disease	2	8
Complement and coagulation cascades	2	8
Ubiquitin mediated proteolysis	7	7
Tight junction	6	7
Vascular smooth muscle contraction	5	7
Drug metabolism - cytochrome P450	4	7
Metabolism of xenobiotics by cytochrome P450	4	7
Retinol metabolism	4	7
Axon guidance	2	7
Insulin signaling pathway	2	7
Glycerophospholipid metabolism	6	6
Pathways in cancer	5	6
Aminoacyl-tRNA biosynthesis	3	6
T cell receptor signaling pathway	3	6
Wnt signaling pathway	3	6
Dilated cardiomyopathy	2	6
Hypertrophic cardiomyopathy (HCM)	2	6
Jak-STAT signaling pathway	2	6
Lysine degradation	2	6
Oocyte meiosis	1	6
NOD-like receptor signaling pathway		6
Huntington's disease	7	5
ABC transporters	5	5
Adipocytokine signaling pathway	5	5
Calcium signaling pathway	5	5
VEGF signaling pathway	5	5
Fc epsilon RI signaling pathway	2	5
Glycerolipid metabolism	2	5
Leukocyte transendothelial migration	2	5
Amyotrophic lateral sclerosis (ALS)	1	5
Allograft rejection		5
Graft-versus-host disease		5
Type I diabetes mellitus		5
Valine, leucine and isoleucine biosynthesis		5
Viral myocarditis		5
Apoptosis	3	4
Cardiac muscle contraction	3	4
Neurotrophin signaling pathway	3	4
Oxidative phosphorylation	3	4
Vasopressin-regulated water reabsorption	3	4
Leishmaniasis	2	4
Ribosome	2	4
Asthma		4
Cell adhesion molecules (CAMs)		4
Arginine and proline metabolism	5	3
Fc gamma R-mediated phagocytosis	5	3
Bacterial invasion of epithelial cells	4	3
Long-term depression	4	3
TGF-beta signaling pathway	4	3
Ether lipid metabolism	3	3
Shigellosis	3	3
B cell receptor signaling pathway	2	3
beta-Alanine metabolism	2	3
Chronic myeloid leukemia	2	3
p53 signaling pathway	2	3
Prostate cancer	2	3
Alanine, aspartate and glutamate metabolism	1	3
Chagas disease	1	3
ErbB signaling pathway	1	3
Melanoma	1	3
Phosphatidylinositol signaling system	1	3
SNARE interactions in vesicular transport	1	3
Starch and sucrose metabolism	1	3
Toll-like receptor signaling pathway	1	3
Type II diabetes mellitus	1	3
Autoimmune thyroid disease		3
ECM-receptor interaction		3
Intestinal immune network for IgA production		3
N-Glycan biosynthesis		3
O-Mannosyl glycan biosynthesis		3
Parkinson's disease		3
Progesterone-mediated oocyte maturation		3
Linoleic acid metabolism	6	2
Glycosaminoglycan degradation	5	2
Purine metabolism	5	2
Steroid hormone biosynthesis	5	2
Arachidonic acid metabolism	3	2
Arrhythmogenic right ventricular cardiomyopathy (ARVC)	3	2
Epithelial cell signaling in Helicobacter pylori infection	3	2
Melanogenesis	3	2
Pathogenic Escherichia coli infection	3	2
Proteasome	3	2
Aldosterone-regulated sodium reabsorption	2	2
alpha-Linolenic acid metabolism	2	2
Galactose metabolism	2	2
GnRH signaling pathway	2	2
Peroxisome	2	2
PPAR signaling pathway	2	2
Proximal tubule bicarbonate reclamation	2	2
Pyruvate metabolism	2	2
RNA degradation	2	2
Valine, leucine and isoleucine degradation	2	2
Hedgehog signaling pathway	1	2
Hematopoietic cell lineage	1	2
Long-term potentiation	1	2
Non-homologous end-joining	1	2
Non-small cell lung cancer	1	2
Propanoate metabolism	1	2
Renal cell carcinoma	1	2
RIG-I-like receptor signaling pathway	1	2
Acute myeloid leukemia		2
Glioma		2
Glycine, serine and threonine metabolism		2
Nucleotide excision repair		2
Pentose and glucuronate interconversions		2
Phenylalanine metabolism		2
Primary bile acid biosynthesis		2
Prion diseases		2
Small cell lung cancer		2
Drug metabolism - other enzymes	7	1
Pyrimidine metabolism	6	1
Histidine metabolism	3	1
Adherens junction	2	1
Butanoate metabolism	2	1
Collecting duct acid secretion	2	1
DNA replication	2	1
Selenoamino acid metabolism	2	1
Tryptophan metabolism	2	1
Vibrio cholerae infection	2	1
Amino sugar and nucleotide sugar metabolism	1	1
Ascorbate and aldarate metabolism	1	1
Base excision repair	1	1
Endometrial cancer	1	1
Glycosaminoglycan biosynthesis - heparan sulfate	1	1
Glycosphingolipid biosynthesis - ganglio series	1	1
Limonene and pinene degradation	1	1
mTOR signaling pathway	1	1
Other glycan degradation	1	1
Primary immunodeficiency	1	1
Citrate cycle (TCA cycle)		1
Colorectal cancer		1
Cytosolic DNA-sensing pathway		1
Glyoxylate and dicarboxylate metabolism		1
Homologous recombination		1
Inositol phosphate metabolism		1
Maturity onset diabetes of the young		1
Methane metabolism		1
O-Glycan biosynthesis		1
Pancreatic cancer		1
Pentose phosphate pathway		1
Porphyrin and chlorophyll metabolism		1
Protein export		1
Regulation of autophagy		1
Riboflavin metabolism		1
Sphingolipid metabolism		1
Terpenoid backbone biosynthesis		1
Thyroid cancer		1
RNA polymerase	4
Glutathione metabolism	2
Thiamine metabolism	2
Bladder cancer	1
Fructose and mannose metabolism	1
Gap junction	1
Glycosphingolipid biosynthesis - globo series	1
Nitrogen metabolism	1
Notch signaling pathway	1
Pantothenate and CoA biosynthesis	1
Synthesis and degradation of ketone bodies	1
